# Supplementary material for: Identification of DNA methylation characteristics associated with metastasis and prognosis in colorectal cancer
Source: BMC Med Genomics. 2024 May 10;17:127. doi: 10.1186/s12920-024-01898-4 (PMC11088068; doi:10.1186/s12920-024-01898-4)
Supplement: Supplementary file 1 — Supplementary Material 1. [file 12920_2024_1898_MOESM1_ESM.csv]

	logFC	P.Value	adjusted.p
cg27429749	-0.123133168	7.57E-07	0.045481975
cg05249026	-0.093516429	1.27E-06	0.045481975
cg16306870	-0.131555993	2.08E-06	0.045481975
cg18612167	0.072520553	2.15E-06	0.045481975
cg25803107	0.101815272	2.16E-06	0.045481975
cg18849279	0.120312348	2.28E-06	0.045481975
cg05817709	-0.112929802	2.55E-06	0.045481975
cg03809021	-0.108741427	2.58E-06	0.045481975
cg07503593	0.068680184	2.59E-06	0.045481975
cg03068039	-0.005729837	2.71E-06	0.045481975
cg20294319	-0.152354771	2.94E-06	0.045481975
cg13624964	0.087977026	3.09E-06	0.045481975
cg17853642	0.111248918	3.90E-06	0.045481975
cg17412901	0.122085273	4.30E-06	0.045481975
cg21937377	-0.15509663	4.60E-06	0.045481975
cg08388763	0.114182032	5.42E-06	0.045481975
cg12591625	0.111529555	5.80E-06	0.045481975
cg03825234	0.10472705	6.96E-06	0.045481975
cg17814028	0.087729934	7.35E-06	0.045481975
cg13121938	0.065683898	7.95E-06	0.045481975
cg16326062	0.104548475	8.01E-06	0.045481975
cg06502570	0.16194241	8.13E-06	0.045481975
cg18022346	0.108059175	8.30E-06	0.045481975
cg20805835	0.064742111	8.32E-06	0.045481975
cg21787249	0.051775164	8.58E-06	0.045481975
cg02858512	-0.104194234	9.24E-06	0.045481975
cg04371780	0.073517776	9.50E-06	0.045481975
cg25686172	0.106413779	1.04E-05	0.045481975
cg09063173	0.100701163	1.04E-05	0.045481975
cg14044216	0.093844371	1.10E-05	0.045481975
cg19743254	0.105299632	1.17E-05	0.045481975
cg20577333	0.025259582	1.30E-05	0.045481975
cg24283836	0.040468243	1.32E-05	0.045481975
cg05671385	-0.104309498	1.41E-05	0.045481975
cg15806304	0.067238569	1.50E-05	0.045481975
cg09389557	0.106076313	1.54E-05	0.045481975
cg25134859	-0.073322067	1.56E-05	0.045481975
cg20120218	0.101489766	1.63E-05	0.045481975
cg10151454	0.051409066	1.70E-05	0.045481975
cg13280043	0.054835889	1.82E-05	0.045481975
cg27517502	0.077436122	1.83E-05	0.045481975
cg03504310	0.088614039	1.83E-05	0.045481975
cg19269426	-0.10955584	1.85E-05	0.045481975
cg19742623	0.05373979	2.01E-05	0.045481975
cg12246644	0.087488033	2.07E-05	0.045481975
cg04747036	0.111973993	2.18E-05	0.045481975
cg24158160	-0.095583609	2.19E-05	0.045481975
cg03124318	-0.112896993	2.19E-05	0.045481975
cg14636714	0.047743959	2.23E-05	0.045481975
cg22871947	0.090192923	2.49E-05	0.045481975
cg18620306	0.111377992	2.66E-05	0.045481975
cg01767396	0.058245936	2.69E-05	0.045481975
cg12539917	0.068788114	2.73E-05	0.045481975
cg23940614	0.072514272	2.74E-05	0.045481975
cg05545635	0.105263943	2.74E-05	0.045481975
cg25328413	0.103755471	2.77E-05	0.045481975
cg14246335	0.092443914	2.78E-05	0.045481975
cg08633074	-0.071745621	2.90E-05	0.045481975
cg22025570	0.070197908	2.99E-05	0.045481975
cg06312651	0.033340859	3.04E-05	0.045481975
cg04040317	0.038082263	3.07E-05	0.045481975
cg03651021	-0.076485774	3.23E-05	0.045481975
cg18936304	0.11661928	3.28E-05	0.045481975
cg19955500	0.093039483	3.32E-05	0.045481975
cg14012538	0.072136476	3.51E-05	0.045481975
cg18995143	0.072526278	3.59E-05	0.045481975
cg26682608	0.087286504	3.64E-05	0.045481975
cg03476864	0.060941574	3.67E-05	0.045481975
cg08211199	0.070221222	3.69E-05	0.045481975
cg27039312	0.071415004	3.74E-05	0.045481975
cg05324556	0.062072275	3.77E-05	0.045481975
cg18752527	-0.103002644	3.81E-05	0.045481975
cg12578486	-0.121874275	3.87E-05	0.045481975
cg09759588	0.091767789	4.00E-05	0.045481975
cg19488785	0.086993549	4.01E-05	0.045481975
cg03212797	0.005970984	4.29E-05	0.045481975
cg08708961	-0.114191828	4.31E-05	0.045481975
cg17221738	0.123167733	4.45E-05	0.045481975
cg06459166	0.010728509	4.48E-05	0.045481975
cg21262776	0.048420882	4.55E-05	0.045481975
cg15534366	0.07609494	4.58E-05	0.045481975
cg25744579	0.113535079	4.60E-05	0.045481975
cg05707833	0.085934965	4.61E-05	0.045481975
cg26524353	0.083865426	4.65E-05	0.045481975
cg19248557	-0.067564299	4.68E-05	0.045481975
cg00408315	0.068233292	4.70E-05	0.045481975
cg08498836	-0.104346972	4.71E-05	0.045481975
cg10956056	0.084932395	4.74E-05	0.045481975
cg01856752	0.03136634	4.90E-05	0.045481975
cg17667648	0.084328007	5.01E-05	0.045481975
cg17598574	-0.025115029	5.01E-05	0.045481975
cg05981379	0.09104926	5.14E-05	0.045481975
cg07318204	0.096695248	5.21E-05	0.045481975
cg26399662	0.042036566	5.22E-05	0.045481975
cg21229979	0.103382308	5.32E-05	0.045481975
cg11611448	0.096011362	5.39E-05	0.045481975
cg20789483	0.1070741	5.39E-05	0.045481975
cg01792229	0.103062121	5.41E-05	0.045481975
cg06656105	0.093107206	5.50E-05	0.045481975
cg13866253	-0.09194657	5.63E-05	0.045481975
cg04041942	0.032459721	5.66E-05	0.045481975
cg08802396	0.029837422	5.89E-05	0.045481975
cg06891538	0.064593538	5.91E-05	0.045481975
cg23813681	0.129292372	5.98E-05	0.045481975
cg10654510	0.066075897	6.01E-05	0.045481975
cg09321019	0.081952673	6.17E-05	0.045481975
cg21498161	0.049632299	6.19E-05	0.045481975
cg20535254	0.087460038	6.37E-05	0.045481975
cg05234151	0.095032531	6.42E-05	0.045481975
cg26995690	0.083181182	6.47E-05	0.045481975
cg27568504	0.090350892	6.49E-05	0.045481975
cg26529094	0.085479899	6.52E-05	0.045481975
cg08259755	0.060132029	6.55E-05	0.045481975
cg03612791	0.058432196	6.63E-05	0.045481975
cg24325551	0.080424992	6.67E-05	0.045481975
cg00191477	0.114501496	6.68E-05	0.045481975
cg13608171	0.046954972	6.94E-05	0.045481975
cg01907476	0.067051505	7.00E-05	0.045481975
cg08247866	0.082400022	7.11E-05	0.045481975
cg17445097	-0.062900776	7.18E-05	0.045481975
cg10487221	0.090785187	7.19E-05	0.045481975
cg02999781	0.059594584	7.23E-05	0.045481975
cg13096407	0.059714473	7.24E-05	0.045481975
cg06707970	0.09657893	7.27E-05	0.045481975
cg01007458	0.063205059	7.31E-05	0.045481975
cg24998770	0.075108716	7.32E-05	0.045481975
cg12395726	0.030912117	7.35E-05	0.045481975
cg24061597	0.096853175	7.35E-05	0.045481975
cg12250645	0.048502153	7.39E-05	0.045481975
cg14749448	0.030522869	7.40E-05	0.045481975
cg12864221	0.090365261	7.40E-05	0.045481975
cg20417723	0.083129211	7.44E-05	0.045481975
cg00883837	0.054455724	7.46E-05	0.045481975
cg19403014	0.104641005	7.50E-05	0.045481975
cg04201526	0.087704649	7.54E-05	0.045481975
cg08269653	0.085374585	7.55E-05	0.045481975
cg08732300	0.072714441	7.56E-05	0.045481975
cg05687227	0.042416576	7.57E-05	0.045481975
cg26463800	0.090050225	7.60E-05	0.045481975
cg15154411	0.073454109	7.62E-05	0.045481975
cg00379733	0.05585643	7.72E-05	0.045481975
cg26247737	0.10124826	7.77E-05	0.045481975
cg24429831	0.01047729	7.93E-05	0.045481975
cg05453378	0.071890996	8.01E-05	0.045481975
cg01601628	-0.056555294	8.03E-05	0.045481975
cg01054432	0.089083555	8.05E-05	0.045481975
cg01748082	0.062919083	8.07E-05	0.045481975
cg16344173	0.030276278	8.07E-05	0.045481975
cg16650677	0.059030157	8.07E-05	0.045481975
cg12322672	0.092072824	8.24E-05	0.045481975
cg09263316	0.086682487	8.25E-05	0.045481975
cg02789485	-0.087955436	8.28E-05	0.045481975
cg24174557	-0.073149166	8.42E-05	0.045481975
cg02132458	0.005180937	8.46E-05	0.045481975
cg01579019	0.010746872	8.57E-05	0.045481975
cg08794192	0.004079263	8.63E-05	0.045481975
cg03599590	-0.072852006	8.70E-05	0.045481975
cg18992201	0.103031152	8.83E-05	0.045481975
cg25856663	0.071676087	8.86E-05	0.045481975
cg00075956	0.094959753	8.87E-05	0.045481975
cg15664504	0.095069477	8.90E-05	0.045481975
cg13071208	0.044772864	8.91E-05	0.045481975
cg11370748	-0.11342704	9.10E-05	0.045481975
cg00666074	0.057636309	9.15E-05	0.045481975
cg17691292	0.0061176	9.16E-05	0.045481975
cg23864120	0.090940211	9.19E-05	0.045481975
cg14394264	-0.086688945	9.27E-05	0.045481975
cg13976045	0.006125876	9.33E-05	0.045481975
cg03899654	0.04322955	9.34E-05	0.045481975
cg25324786	0.070568245	9.39E-05	0.045481975
cg13513804	0.049202645	9.51E-05	0.045481975
cg01185502	0.08206777	9.56E-05	0.045481975
cg17833066	-0.089833062	9.60E-05	0.045481975
cg12269161	-0.068915697	9.67E-05	0.045481975
cg01117621	0.07662372	9.70E-05	0.045481975
cg00223715	0.087381459	9.73E-05	0.045481975
cg25591469	0.077438304	9.92E-05	0.045481975
cg09366342	0.107946605	0.000100956	0.045481975
cg04216310	0.06388527	0.00010218	0.045481975
cg26470670	0.052487454	0.000102214	0.045481975
cg21312695	0.094418787	0.000102411	0.045481975
cg24664526	0.013261998	0.000103851	0.045481975
cg25274735	0.07613978	0.000103906	0.045481975
cg19026320	0.100729957	0.000104646	0.045481975
cg26799881	0.057215575	0.00010538	0.045481975
cg15612424	0.003943713	0.000105485	0.045481975
cg04091325	0.085523327	0.000105543	0.045481975
cg06488256	0.087335898	0.000106558	0.045481975
cg08642111	0.081729872	0.000106885	0.045481975
cg07413467	0.102464966	0.000107808	0.045481975
cg07048608	0.105901829	0.000107828	0.045481975
cg09496695	0.055502326	0.000107926	0.045481975
cg16281248	0.006522678	0.00010871	0.045481975
cg22209355	0.088429491	0.000109059	0.045481975
cg22959236	0.004231832	0.000109525	0.045481975
cg20802333	-0.082410406	0.000111756	0.045481975
cg20723792	-0.028788207	0.000111774	0.045481975
cg01434302	0.112811136	0.000111925	0.045481975
cg16587066	0.080906414	0.000113228	0.045481975
cg01815690	-0.081243534	0.000113284	0.045481975
cg13775050	-0.068731705	0.00011353	0.045481975
cg07080067	0.005550105	0.00011359	0.045481975
cg00469269	0.01197227	0.000114023	0.045481975
cg01548463	0.079789827	0.000114217	0.045481975
cg23297972	0.065359537	0.000115147	0.045481975
cg08716736	0.108272486	0.00011548	0.045481975
cg13496596	0.077226989	0.000116476	0.045481975
cg24740587	0.093067252	0.000116488	0.045481975
cg12860764	0.124077008	0.000116727	0.045481975
cg06294712	0.102062289	0.000117079	0.045481975
cg01027728	0.055038351	0.000118217	0.045481975
cg20318156	0.066376195	0.000119135	0.045481975
cg09947261	0.067255737	0.000119498	0.045481975
cg04369651	0.092472515	0.000122674	0.045481975
cg11055991	0.098362315	0.000122865	0.045481975
cg12922093	0.0894685	0.000123463	0.045481975
cg21076271	0.006956503	0.000124146	0.045481975
cg02318454	0.069267557	0.000124182	0.045481975
cg27083740	0.072302195	0.0001242	0.045481975
cg04660698	0.004684783	0.000124731	0.045481975
cg00673674	0.008364469	0.000124943	0.045481975
cg02747341	0.047936172	0.00012496	0.045481975
cg23195028	0.086365421	0.000125364	0.045481975
cg14011070	0.099061439	0.000125492	0.045481975
cg03416562	0.099385251	0.00012561	0.045481975
cg03091851	0.078136518	0.000126622	0.045481975
cg17183836	0.071596332	0.000126857	0.045481975
cg05548393	0.110353865	0.000126947	0.045481975
cg03819011	0.075836055	0.000126974	0.045481975
cg00670913	0.074766011	0.00012795	0.045481975
cg27252467	0.091106673	0.000128302	0.045481975
cg06970451	0.075234565	0.000128802	0.045481975
cg10792238	0.022368201	0.000129224	0.045481975
cg16068336	0.00713348	0.000130409	0.045481975
cg01405147	0.080985373	0.000130987	0.045481975
cg12966392	0.054641389	0.000131339	0.045481975
cg04194840	0.094167221	0.000131445	0.045481975
cg05133340	0.055505625	0.000131771	0.045481975
cg06073302	0.026045491	0.000131776	0.045481975
cg03357547	0.074475103	0.000131967	0.045481975
cg13855776	0.069585337	0.000135351	0.045481975
cg08346127	0.074846092	0.000136787	0.045481975
cg04832325	0.079444848	0.000137139	0.045481975
cg18923221	0.006235783	0.000137475	0.045481975
cg02924954	0.064314631	0.000139459	0.045481975
cg17286074	0.058592301	0.000140165	0.045481975
cg10177827	0.078240173	0.000140323	0.045481975
cg11342287	0.051593373	0.000141666	0.045481975
cg05812582	0.110088542	0.000141866	0.045481975
cg07678643	0.003370555	0.000142212	0.045481975
cg02750587	0.011136447	0.000142324	0.045481975
cg13945442	0.066829482	0.000143548	0.045481975
cg12287976	0.061459906	0.000144425	0.045481975
cg05116145	0.077420767	0.000145297	0.045481975
cg25070565	0.06407187	0.000145415	0.045481975
cg19954613	0.012967324	0.00014584	0.045481975
cg17021436	0.038092775	0.000147535	0.045481975
cg07570677	0.002933486	0.000147908	0.045481975
cg07201996	0.092952261	0.000148676	0.045481975
cg09939075	0.078908632	0.000148815	0.045481975
cg25985263	0.055851651	0.00014991	0.045481975
cg11759477	0.029642639	0.000149975	0.045481975
cg13496915	0.087702441	0.000150288	0.045481975
cg06422693	0.008380011	0.000151217	0.045481975
cg03826601	0.006494497	0.000151937	0.045481975
cg03392679	0.007171748	0.000152916	0.045481975
cg15997020	-0.006783799	0.000153204	0.045481975
cg10266060	0.073707936	0.000153273	0.045481975
cg19563130	0.075840341	0.000153425	0.045481975
cg18916055	0.075719253	0.000154769	0.045481975
cg10476585	0.110629904	0.000154798	0.045481975
cg17664269	0.126250778	0.00015509	0.045481975
cg19015654	0.100766942	0.00015607	0.045481975
cg14972721	0.031267625	0.000156192	0.045481975
cg14814062	0.062529653	0.000157276	0.045481975
cg23744121	0.062900273	0.000158144	0.045481975
cg21660826	0.076738005	0.00015846	0.045481975
cg02745822	0.057105507	0.00015917	0.045481975
cg06294766	0.083398372	0.000159619	0.045481975
cg21005410	0.075224163	0.000159706	0.045481975
cg05375443	0.054188184	0.000160048	0.045481975
cg02518546	0.081059475	0.000161904	0.045481975
cg03419458	0.077141264	0.00016219	0.045481975
cg26416241	0.101104737	0.000162456	0.045481975
cg25284397	0.119828501	0.000165216	0.045481975
cg15804975	0.062113204	0.000165222	0.045481975
cg18990303	0.080350625	0.00016602	0.045481975
cg15523980	0.057380711	0.000166732	0.045481975
cg11553802	0.078321592	0.000167133	0.045481975
cg05500783	0.111699347	0.000167256	0.045481975
cg12573871	-0.086177035	0.00016833	0.045481975
cg11821927	0.008826474	0.000169562	0.045481975
cg06277472	0.078106229	0.000170275	0.045481975
cg01411759	0.105290124	0.000170763	0.045481975
cg25338000	0.084649541	0.0001713	0.045481975
cg10120897	0.106009298	0.000171376	0.045481975
cg05316601	0.06619408	0.000173914	0.045481975
cg17549725	0.071543624	0.000174141	0.045481975
cg01243823	-0.059296859	0.000174197	0.045481975
cg04999352	-0.095438842	0.000176327	0.045481975
cg20112984	0.077523055	0.000176844	0.045481975
cg08500323	0.073689723	0.000179186	0.045481975
cg19760965	-0.082325461	0.000180246	0.045481975
cg12544951	0.092740693	0.000181275	0.045481975
cg09663314	0.068066263	0.000181748	0.045481975
cg15615022	0.076865633	0.000181899	0.045481975
cg00981928	0.047294497	0.000182291	0.045481975
cg15225844	0.093395047	0.000182416	0.045481975
cg01363433	0.06962945	0.000183266	0.045481975
cg18098079	0.087678229	0.00018501	0.045481975
cg03299065	0.062167802	0.000185409	0.045481975
cg17614582	0.076849807	0.000186312	0.045481975
cg07839457	-0.105819581	0.000186737	0.045481975
cg15503625	0.078502109	0.000186763	0.045481975
cg03751911	0.057658025	0.000187385	0.045481975
cg08575722	0.069523788	0.000188985	0.045481975
cg03717931	0.075691722	0.000189151	0.045481975
cg24902206	0.109636257	0.000190061	0.045481975
cg01550915	0.07615915	0.000190181	0.045481975
cg23933602	-0.012984322	0.000190459	0.045481975
cg02890863	0.05373415	0.000190883	0.045481975
cg23195199	-0.018523053	0.000190914	0.045481975
cg14174583	0.084881173	0.000191382	0.045481975
cg05685483	0.046408519	0.000191626	0.045481975
cg12343363	0.063751017	0.000191806	0.045481975
cg03651493	0.089578681	0.000193833	0.045481975
cg15447912	0.053408304	0.000194862	0.045481975
cg06329225	0.0793005	0.000195078	0.045481975
cg14656441	-0.091920045	0.000195383	0.045481975
cg11113363	0.068100142	0.000196032	0.045481975
cg09336671	0.102007863	0.000196244	0.045481975
cg25915539	0.069339293	0.000197446	0.045481975
cg14667192	0.065061187	0.000197677	0.045481975
cg12207930	-0.0323064	0.000197867	0.045481975
cg15082473	0.070175706	0.000198691	0.045481975
cg26636054	0.07860023	0.000199426	0.045481975
cg00732810	0.054558969	0.000199635	0.045481975
cg16449659	0.021866803	0.000199898	0.045481975
cg27519145	0.05558466	0.000199946	0.045481975
cg27456111	0.106428956	0.000200132	0.045481975
cg20945738	-0.053473074	0.000200327	0.045481975
cg14219918	0.080799399	0.000200368	0.045481975
cg26092564	0.093459329	0.000200577	0.045481975
cg04586237	0.03940532	0.000200721	0.045481975
cg00373397	0.070685075	0.000200846	0.045481975
cg00033834	0.07060532	0.000202346	0.045481975
cg19315261	0.096218735	0.000203328	0.045481975
cg22335882	0.021606691	0.000203363	0.045481975
cg13301731	0.077270888	0.000203761	0.045481975
cg21769619	0.060580906	0.000203889	0.045481975
cg07583503	0.054855289	0.000206406	0.045481975
cg25421855	0.001919747	0.000207764	0.045481975
cg25326856	0.068623038	0.000209465	0.045481975
cg18860301	0.07776866	0.000209928	0.045481975
cg15194100	0.085814443	0.000212935	0.045481975
cg27285720	-0.069944526	0.000214775	0.045481975
cg23260456	0.118929805	0.000215439	0.045481975
cg13558105	0.069959035	0.00021681	0.045481975
cg27471755	0.064351905	0.000217968	0.045481975
cg18372548	-0.006145603	0.00021904	0.045481975
cg27193345	0.065009732	0.000219058	0.045481975
cg14530275	0.082211371	0.00022134	0.045481975
cg14986870	0.061915557	0.000222849	0.045481975
cg08906246	0.09411379	0.000224316	0.045481975
cg02304095	0.043873988	0.000226945	0.045481975
cg15507334	0.065843727	0.000232013	0.045481975
cg15291090	0.066321669	0.000232387	0.045481975
cg01435178	0.060801455	0.000234326	0.045481975
cg27065876	0.049390312	0.0002359	0.045481975
cg08840230	0.071768162	0.000237913	0.045481975
cg09605634	0.096551853	0.000239001	0.045481975
cg09595050	0.049403584	0.000239272	0.045481975
cg09143949	0.008097662	0.000239999	0.045481975
cg07932334	0.046621744	0.000240552	0.045481975
cg05135158	0.068283327	0.000240897	0.045481975
cg24548564	-0.059383306	0.000241382	0.045481975
cg00290758	0.043593762	0.000241877	0.045481975
cg08415592	-0.057315514	0.000242312	0.045481975
cg19384540	0.089099957	0.000242547	0.045481975
cg17863076	0.087053155	0.000242826	0.045481975
cg25357525	0.006103317	0.00024366	0.045481975
cg09083688	0.069137259	0.000244735	0.045481975
cg06086611	0.060286013	0.000244868	0.045481975
cg04392284	0.080163118	0.00024647	0.045481975
cg13104257	0.105916122	0.00024711	0.045481975
cg16437048	0.108091909	0.000247425	0.045481975
cg09820519	-0.04704367	0.000247572	0.045481975
cg17745433	0.086616659	0.000248851	0.045481975
cg19343449	0.050378936	0.000250396	0.045481975
cg00869308	0.069724265	0.000251055	0.045481975
cg27274603	0.003787489	0.000251321	0.045481975
cg21508023	0.015222997	0.000252153	0.045481975
cg00929658	0.064599705	0.000252281	0.045481975
cg05127380	0.001664212	0.000252994	0.045481975
cg14074944	0.07728901	0.000253561	0.045481975
cg17876758	0.035148161	0.000255317	0.045481975
cg10834803	0.068419599	0.000255557	0.045481975
cg19402335	0.093647492	0.000255647	0.045481975
cg02341119	0.062485911	0.000255737	0.045481975
cg16461423	0.054810642	0.000255804	0.045481975
cg17916951	0.056085462	0.000255827	0.045481975
cg23573567	0.057891073	0.000256794	0.045481975
cg02879136	0.071271209	0.00025733	0.045481975
cg02720566	-0.048866181	0.000257451	0.045481975
cg05802704	0.10344996	0.000259653	0.045481975
cg08317883	0.066513073	0.000260986	0.045481975
cg13545089	0.08148507	0.000261003	0.045481975
cg09796886	0.013570693	0.000261175	0.045481975
cg23356017	0.093099423	0.000262188	0.045481975
cg16096311	-0.039966657	0.000263456	0.045481975
cg19745373	0.044896986	0.000263528	0.045481975
cg06688763	0.091792766	0.000263579	0.045481975
cg00380835	0.056653245	0.000267335	0.045481975
cg04974499	0.051776515	0.00026761	0.045481975
cg00866206	0.071061056	0.000268926	0.045481975
cg00706966	0.067495447	0.00026924	0.045481975
cg21584883	-0.023933288	0.000269663	0.045481975
cg24573501	-0.040734539	0.000269696	0.045481975
cg00508659	0.040963123	0.000271334	0.045481975
cg04531694	0.005345265	0.000272673	0.045481975
cg22901794	0.090122644	0.000273641	0.045481975
cg03290131	-0.075459593	0.00027499	0.045481975
cg24680497	0.050112696	0.000276499	0.045481975
cg16671877	0.006817079	0.000277012	0.045481975
cg06454283	0.069129463	0.000278254	0.045481975
cg16873684	0.008068617	0.000279735	0.045481975
cg04118910	0.08489171	0.000281144	0.045481975
cg04085336	0.002960106	0.000281277	0.045481975
cg07950296	0.086784466	0.000281456	0.045481975
cg19931491	0.08798626	0.000282058	0.045481975
cg20971158	-0.089448975	0.000282924	0.045481975
cg18664712	-0.030082913	0.000283713	0.045481975
cg16006724	0.080668663	0.00028372	0.045481975
cg05586800	0.054193007	0.000284296	0.045481975
cg05082738	0.033085298	0.000284637	0.045481975
cg12186618	0.06206852	0.000285038	0.045481975
cg19942431	0.045816815	0.000285394	0.045481975
cg14260709	0.0512251	0.000285525	0.045481975
cg22424020	0.026651417	0.000285815	0.045481975
cg25370753	0.082767484	0.00028743	0.045481975
cg09293773	-0.0723139	0.000287939	0.045481975
cg11975718	0.01517055	0.00028801	0.045481975
cg04872848	0.07650946	0.000288073	0.045481975
cg03880642	-0.08579053	0.000288447	0.045481975
cg02776375	0.026009405	0.000289119	0.045481975
cg22498057	0.022275203	0.000289588	0.045481975
cg00040008	0.004441089	0.000289725	0.045481975
cg19987122	0.066726099	0.000290306	0.045481975
cg24803255	0.079948025	0.000294334	0.045481975
cg24281668	0.008021711	0.000295241	0.045481975
cg08944484	0.050606536	0.000298077	0.045481975
cg06761873	0.094724436	0.000298767	0.045481975
cg22562461	0.07537739	0.000299073	0.045481975
cg00876266	0.089855077	0.000299146	0.045481975
cg25143162	0.060286643	0.00029957	0.045481975
cg10452060	0.061923787	0.000299757	0.045481975
cg11009596	0.004693914	0.000301213	0.045481975
cg26345613	0.097368802	0.000302686	0.045481975
cg01168289	0.052249555	0.000304897	0.045481975
cg14850601	0.098926543	0.000305435	0.045481975
cg23375968	0.076819031	0.00030562	0.045481975
cg04107005	0.067004804	0.00030564	0.045481975
cg18922994	0.089987288	0.000306504	0.045481975
cg18445292	-0.107612661	0.000306643	0.045481975
cg19966212	-0.087243859	0.000308396	0.045481975
cg25699851	0.084057357	0.000309928	0.045481975
cg18966232	0.070166647	0.000311054	0.045481975
cg04766618	0.064891553	0.000311706	0.045481975
cg13778975	0.077140579	0.000312565	0.045481975
cg17559785	0.083181766	0.000314611	0.045481975
cg02020350	0.085083388	0.000315788	0.045481975
cg24029819	0.071708089	0.000316316	0.045481975
cg21392385	-0.078113728	0.000316452	0.045481975
cg13916117	0.085944005	0.000316565	0.045481975
cg06687504	0.054108492	0.000316899	0.045481975
cg26998044	0.102923889	0.000318997	0.045481975
cg27423357	0.092960176	0.000319187	0.045481975
cg01906733	0.037710278	0.00031933	0.045481975
cg13973727	0.101547319	0.000320602	0.045481975
cg23651889	-0.110823628	0.000321106	0.045481975
cg06232466	0.076121514	0.000321134	0.045481975
cg16340159	0.00438575	0.000321291	0.045481975
cg18689332	0.095623522	0.000321316	0.045481975
cg15261712	0.092083554	0.000321821	0.045481975
cg14003853	-0.069207382	0.000322117	0.045481975
cg26108976	-0.08724287	0.000322208	0.045481975
cg05098118	0.061971064	0.000323021	0.045481975
cg02876293	0.040598698	0.000323097	0.045481975
cg16057532	0.036955205	0.000323138	0.045481975
cg25226226	0.047406841	0.000323211	0.045481975
cg13055484	0.073443727	0.000324256	0.045481975
cg18098567	0.053018036	0.000324583	0.045481975
cg20607221	0.041611727	0.000325049	0.045481975
cg10124548	0.055798625	0.000325827	0.045481975
cg17817521	0.108724563	0.000326316	0.045481975
cg21043746	0.063558208	0.000326557	0.045481975
cg11964461	0.071312228	0.00032692	0.045481975
cg16775167	-0.041172589	0.000327022	0.045481975
cg18479322	0.075187533	0.000327163	0.045481975
cg02610106	0.062217031	0.00032963	0.045481975
cg11580615	0.063044611	0.000329721	0.045481975
cg03457142	0.074313987	0.000331298	0.045481975
cg03540622	0.063871172	0.000331709	0.045481975
cg08837344	0.080290921	0.00033187	0.045481975
cg23549693	0.035458052	0.000332073	0.045481975
cg07126559	0.091484342	0.000332337	0.045481975
cg10284884	0.054503871	0.000332573	0.045481975
cg04628197	0.008486067	0.000333415	0.045481975
cg16397021	0.069693894	0.000333475	0.045481975
cg11060856	0.052848665	0.000337039	0.045481975
cg11687681	0.07212646	0.000337077	0.045481975
cg02801277	0.08696893	0.000339233	0.045481975
cg13117948	-0.093822534	0.00034039	0.045481975
cg00540363	0.029400415	0.000342078	0.045481975
cg00540587	0.011769098	0.000342453	0.045481975
cg17428913	0.046006193	0.000342793	0.045481975
cg18125510	-0.052610032	0.00034286	0.045481975
cg23094620	0.087763983	0.000343707	0.045481975
cg16305516	0.039871028	0.000344413	0.045481975
cg00136968	0.082435162	0.000345849	0.045481975
cg01585096	0.070806531	0.000346085	0.045481975
cg07071206	0.082450117	0.000346742	0.045481975
cg06286308	0.003054811	0.000347328	0.045481975
cg20000088	0.069432509	0.000347349	0.045481975
cg24042313	0.054778845	0.000347429	0.045481975
cg03432225	0.048789984	0.000348751	0.045481975
cg24279744	0.046762887	0.000349083	0.045481975
cg03218988	0.008668818	0.00034945	0.045481975
cg24075412	0.075750608	0.000349511	0.045481975
cg24851370	0.049103761	0.000349724	0.045481975
cg03954999	0.082561372	0.00035017	0.045481975
cg13438543	0.003224907	0.000351194	0.045481975
cg04431788	0.055120032	0.000352152	0.045481975
cg19815327	0.009385776	0.000353464	0.045481975
cg14153927	0.061984733	0.000354643	0.045481975
cg00646084	0.089697594	0.000356685	0.045481975
cg01283887	0.059365178	0.000356963	0.045481975
cg24688309	0.074935298	0.000357393	0.045481975
cg22212250	-0.068312658	0.000358045	0.045481975
cg09948879	0.047657839	0.000358657	0.045481975
cg14047370	0.069848402	0.000360265	0.045481975
cg09190748	0.094328879	0.000361664	0.045481975
cg06449863	0.006240643	0.000362709	0.045481975
cg14989316	-0.038167921	0.000363288	0.045481975
cg08088989	0.08406461	0.000364448	0.045481975
cg01277511	0.050968578	0.000365441	0.045481975
cg21363811	0.059347322	0.000366058	0.045481975
cg26922007	0.094204471	0.000366718	0.045481975
cg05352087	0.099299907	0.000367053	0.045481975
cg23196081	0.043310114	0.000367247	0.045481975
cg25235068	0.076843415	0.000368044	0.045481975
cg19058585	0.027852381	0.000368208	0.045481975
cg08529260	0.086198083	0.000371258	0.045481975
cg11174260	0.05487356	0.000372898	0.045481975
cg14306264	0.006346591	0.000373785	0.045481975
cg06018853	0.058972918	0.000374446	0.045481975
cg11062046	0.010219471	0.000374556	0.045481975
cg02861456	0.052805014	0.000374817	0.045481975
cg18261223	0.108100275	0.000374819	0.045481975
cg21624165	0.062540567	0.00037512	0.045481975
cg23113343	0.041886159	0.000375447	0.045481975
cg05960911	0.06158356	0.000377985	0.045481975
cg02240876	0.054017776	0.000379766	0.045481975
cg23574519	0.060599091	0.000380474	0.045481975
cg16411979	0.005824324	0.000380532	0.045481975
cg25485055	0.065841792	0.000381767	0.045481975
cg02212846	0.054133308	0.000382777	0.045481975
cg17850597	0.07846086	0.000382858	0.045481975
cg04575478	0.020973401	0.000384214	0.045481975
cg22949951	0.04548217	0.000384231	0.045481975
cg14645017	0.081010335	0.000385449	0.045481975
cg02150767	0.033333035	0.000387233	0.045481975
cg25390787	0.083746801	0.000387748	0.045481975
cg10082354	0.087085336	0.00038841	0.045481975
cg25464840	0.066384312	0.000389097	0.045481975
cg17583432	-0.059257121	0.000389898	0.045481975
cg07263694	0.069761265	0.000390333	0.045481975
cg03946899	0.014286944	0.000390789	0.045481975
cg07984168	0.084863564	0.000392543	0.045481975
cg18507138	0.07407198	0.000394566	0.045481975
cg10851715	0.084170844	0.000394949	0.045481975
cg10369896	0.076289023	0.000395011	0.045481975
cg15000379	0.08010437	0.000395419	0.045481975
cg25473866	0.069527018	0.000395762	0.045481975
cg24255371	0.11107601	0.000396754	0.045481975
cg18166915	-0.023235449	0.000397386	0.045481975
cg08468741	0.056855605	0.000397758	0.045481975
cg24618514	-0.070816346	0.00039965	0.045481975
cg18889973	0.070318152	0.000400635	0.045481975
cg09890930	0.049766837	0.000401423	0.045481975
cg23301539	-0.004053932	0.000401431	0.045481975
cg07954108	0.021898319	0.000402394	0.045481975
cg01561864	-0.022471613	0.000403344	0.045481975
cg19092999	0.004156907	0.000403976	0.045481975
cg20314620	-0.007532875	0.000404223	0.045481975
cg16187013	0.059644056	0.000404742	0.045481975
cg21118414	0.07118009	0.000405535	0.045481975
cg13984701	0.057980695	0.00040623	0.045481975
cg26435481	0.059734394	0.000407027	0.045481975
cg12781086	0.070124646	0.000408319	0.045481975
cg18331909	0.074926559	0.000408357	0.045481975
cg09293534	0.049188048	0.000410368	0.045481975
cg12123019	-0.063021343	0.000412992	0.045481975
cg17962547	0.067524604	0.000413547	0.045481975
cg18769353	0.085038812	0.000414151	0.045481975
cg15924738	0.080197196	0.000414491	0.045481975
cg19138227	0.015459112	0.00041485	0.045481975
cg12449931	0.011919698	0.000415233	0.045481975
cg19146924	0.006415906	0.00041564	0.045481975
cg26614129	0.084926093	0.000416418	0.045481975
cg02909809	0.096501931	0.000416446	0.045481975
cg22781714	0.072735278	0.000419964	0.045481975
cg10531026	0.003126518	0.000419994	0.045481975
cg08957683	0.049559752	0.00042052	0.045481975
cg15115510	0.007900233	0.000420637	0.045481975
cg26277787	0.040393486	0.000421514	0.045481975
cg18969171	0.007628624	0.000422323	0.045481975
cg01895333	0.098160882	0.000423583	0.045481975
cg14111380	0.051241453	0.000424868	0.045481975
cg17519749	0.06304254	0.000425515	0.045481975
cg10518873	-0.064498114	0.000425903	0.045481975
cg14327228	0.070334835	0.000426438	0.045481975
cg01026383	0.064488033	0.00042915	0.045481975
cg02705759	0.050829875	0.000429193	0.045481975
cg19947463	-0.018360841	0.000429731	0.045481975
cg26500080	0.083650538	0.000431468	0.045481975
cg08835861	0.048287567	0.000432403	0.045481975
cg21459229	-0.046053358	0.000434004	0.045481975
cg07085815	0.019372664	0.000434648	0.045481975
cg18907610	-0.057638359	0.000435145	0.045481975
cg00841693	0.009462634	0.000435204	0.045481975
cg08855742	-0.05826527	0.000435499	0.045481975
cg03330552	0.070053212	0.000435502	0.045481975
cg09847085	0.007502029	0.000436861	0.045481975
cg12635919	0.05506234	0.000437937	0.045481975
cg17595386	0.050280963	0.000438328	0.045481975
cg03912094	0.071178068	0.0004386	0.045481975
cg16427239	0.046654519	0.000438708	0.045481975
cg23098305	0.069375313	0.000439312	0.045481975
cg19571715	0.067678754	0.000439777	0.045481975
cg01656789	0.06522269	0.000439792	0.045481975
cg22167400	0.060647315	0.000439806	0.045481975
cg02036364	0.076884413	0.000440589	0.045481975
cg11076555	0.004805576	0.000440745	0.045481975
cg16049699	0.089093447	0.000441819	0.045481975
cg22521948	0.002388224	0.000443354	0.045481975
cg01756536	0.069695789	0.000445995	0.045481975
cg02581302	0.040681706	0.000446616	0.045481975
cg00905417	0.0701604	0.000447874	0.045481975
cg13002809	-0.057601569	0.000448913	0.045481975
cg10851071	0.009613574	0.000449297	0.045481975
cg14644418	0.080013738	0.000452185	0.045481975
cg12973315	0.075030471	0.00045253	0.045481975
cg27341860	0.063758387	0.000452683	0.045481975
cg09779827	0.046353915	0.000454381	0.045481975
cg07735790	0.069187996	0.000454619	0.045481975
cg11364256	0.055476437	0.000454915	0.045481975
cg11748354	-0.10599267	0.000455501	0.045481975
cg07124832	0.064336921	0.000457804	0.045481975
cg24889998	0.048321158	0.000457865	0.045481975
cg25908504	0.006026492	0.000458124	0.045481975
cg00612202	0.012465156	0.000458847	0.045481975
cg03317618	0.003839475	0.000460654	0.045481975
cg00481739	0.074110631	0.00046085	0.045481975
cg18758976	-0.037806261	0.000461252	0.045481975
cg23874606	0.050449926	0.000462326	0.045481975
cg14377594	0.106074522	0.000462753	0.045481975
cg14556851	0.047657276	0.000463255	0.045481975
cg25714147	0.106166851	0.000464164	0.045481975
cg07518851	0.073268985	0.000465798	0.045481975
cg06636938	0.057886	0.000467209	0.045481975
cg09866104	0.03241294	0.000468835	0.045481975
cg19179572	-0.088080223	0.000469936	0.045481975
cg26601039	0.070200201	0.000470373	0.045481975
cg09948425	0.004000608	0.0004705	0.045481975
cg00046560	0.007431373	0.000470809	0.045481975
cg04826336	0.044688832	0.000471499	0.045481975
cg11747462	0.113166387	0.000473305	0.045481975
cg06350879	0.073310307	0.00047386	0.045481975
cg06621425	0.070440651	0.000474351	0.045481975
cg07197059	0.06136624	0.000474506	0.045481975
cg17877898	0.061960721	0.000475401	0.045481975
cg09245192	0.059205851	0.000476732	0.045481975
cg04975834	0.023259581	0.000478457	0.045481975
cg02952963	0.049343332	0.000479476	0.045481975
cg12828462	0.088076107	0.000480574	0.045481975
cg12160424	0.09024964	0.000482151	0.045481975
cg11070119	-0.004874159	0.000482377	0.045481975
cg20632143	-0.065708408	0.000484993	0.045481975
cg09729848	0.078628312	0.000485976	0.045481975
cg01954737	0.077051931	0.000486172	0.045481975
cg14317884	-0.009873241	0.000486319	0.045481975
cg00750917	0.084697472	0.000487272	0.045481975
cg25120425	0.052731329	0.00048795	0.045481975
cg17684207	0.088351276	0.000488254	0.045481975
cg07645529	-0.008628998	0.000488808	0.045481975
cg00606880	0.090853198	0.000489216	0.045481975
cg07890233	0.073084967	0.000491568	0.045481975
cg07673263	0.003805915	0.000491817	0.045481975
cg14181409	0.08880422	0.000491868	0.045481975
cg09740179	0.075050489	0.000494062	0.045481975
cg00086346	0.073072688	0.00049681	0.045481975
cg08259313	0.008105109	0.000497981	0.045481975
cg22662788	0.007705194	0.00049822	0.045481975
cg04124636	0.083000907	0.000499236	0.045481975
cg18456942	0.075253807	0.000499764	0.045481975
cg06562707	0.014737557	0.000501145	0.045481975
cg04671611	0.10065702	0.00050291	0.045481975
cg25676074	-0.060951495	0.00050415	0.045481975
cg10382148	0.093157257	0.000504667	0.045481975
cg11133963	0.080066294	0.000504894	0.045481975
cg14489049	0.07884958	0.000505514	0.045481975
cg06968241	0.076902455	0.000505743	0.045481975
cg13403967	0.075978726	0.000505807	0.045481975
cg25308086	0.065667939	0.000506138	0.045481975
cg18409985	0.074589249	0.000506353	0.045481975
cg13458875	0.015344523	0.000507285	0.045481975
cg22764390	0.069948995	0.000507739	0.045481975
cg11593729	0.111252809	0.000510877	0.045481975
cg15463457	-0.021944401	0.000511186	0.045481975
cg14750543	0.099286974	0.000512568	0.045481975
cg24631102	0.102789808	0.000514103	0.045481975
cg08038402	0.084226777	0.000514133	0.045481975
cg12168509	0.071151255	0.000514629	0.045481975
cg20658709	0.061079537	0.000515512	0.045481975
cg14127336	0.056413939	0.000518293	0.045481975
cg12219390	0.076600311	0.000518508	0.045481975
cg15284635	0.054008541	0.000518906	0.045481975
cg06427867	0.118772058	0.000519225	0.045481975
cg00579292	0.072052044	0.000520265	0.045481975
cg10210371	0.042163022	0.000520478	0.045481975
cg22851250	0.060614798	0.000520551	0.045481975
cg01724041	0.002155119	0.000522211	0.045481975
cg22752869	0.034234733	0.000524215	0.045481975
cg10115203	0.074405629	0.000524276	0.045481975
cg09141450	0.081891989	0.000526798	0.045481975
cg18918116	0.086795506	0.000526854	0.045481975
cg13794588	0.052341521	0.000527173	0.045481975
cg09469682	0.063946327	0.000527464	0.045481975
cg00648020	0.051794951	0.000528785	0.045481975
cg22081933	0.066028637	0.000529035	0.045481975
cg25918004	0.057659584	0.000530187	0.045481975
cg22185774	0.068930438	0.000531875	0.045481975
cg21107944	0.030909656	0.000535456	0.045481975
cg02753187	-0.073170093	0.000535837	0.045481975
cg10103751	0.004411187	0.000536223	0.045481975
cg13872356	0.011793516	0.000539673	0.045481975
cg14666113	0.096248533	0.00054004	0.045481975
cg19226099	0.066877361	0.000540114	0.045481975
cg14361947	0.03420674	0.0005428	0.045481975
cg07591186	0.024925379	0.000544072	0.045481975
cg13525397	0.048296573	0.000544317	0.045481975
cg17362661	0.0574886	0.000545085	0.045481975
cg23411240	0.074840344	0.000545224	0.045481975
cg17775016	0.025689822	0.000545379	0.045481975
cg06590610	0.05049972	0.000545866	0.045481975
cg07217293	0.085484799	0.000547083	0.045481975
cg16786274	0.094425074	0.000549025	0.045481975
cg20951821	0.005039744	0.000550592	0.045481975
cg05299774	0.070076911	0.000550829	0.045481975
cg15919689	0.028503205	0.000551758	0.045481975
cg13674914	0.096090214	0.000551879	0.045481975
cg25472539	0.050212485	0.000553969	0.045481975
cg10289190	0.004191535	0.000554255	0.045481975
cg00109293	0.052581027	0.000555557	0.045481975
cg19241619	0.068438833	0.000555812	0.045481975
cg26726141	-0.012578623	0.000556308	0.045481975
cg04836214	0.066992743	0.00055662	0.045481975
cg25209132	0.076642527	0.000556659	0.045481975
cg01803948	0.059659739	0.000556988	0.045481975
cg00155846	0.034307281	0.00056163	0.045481975
cg13316543	-0.017571937	0.000562016	0.045481975
cg13058819	0.074814429	0.000562266	0.045481975
cg02369113	0.043058415	0.00056378	0.045481975
cg25118631	-0.013028702	0.000563868	0.045481975
cg11745755	0.070944899	0.000566458	0.045481975
cg13242468	0.037402525	0.000566659	0.045481975
cg18009484	0.078153861	0.000566964	0.045481975
cg17069349	0.006313882	0.000567033	0.045481975
cg00731948	0.008251594	0.000568105	0.045481975
cg02022380	0.078161753	0.000570248	0.045481975
cg19115393	0.086828752	0.000570754	0.045481975
cg13872278	0.083957028	0.000570907	0.045481975
cg08947445	0.083686206	0.000572244	0.045481975
cg00250430	0.116200875	0.000572248	0.045481975
cg27483007	0.07992173	0.00057298	0.045481975
cg00844821	0.058444509	0.000573335	0.045481975
cg08144588	0.07100664	0.000575549	0.045481975
cg23468130	0.101225781	0.00057975	0.045481975
cg24023606	0.004331035	0.00057994	0.045481975
cg02823457	0.037976811	0.000581298	0.045481975
cg02654987	-0.003739426	0.000582436	0.045481975
cg00672574	0.004695881	0.000582564	0.045481975
cg07354506	-0.080496562	0.000583199	0.045481975
cg03665000	0.024759924	0.000583803	0.045481975
cg02629761	0.006912207	0.000585587	0.045481975
cg10504805	0.057543696	0.00058656	0.045481975
cg00624908	0.065070504	0.000588057	0.045481975
cg10778441	0.089166105	0.000588426	0.045481975
cg02844051	0.057108721	0.000588842	0.045481975
cg22629528	0.084987929	0.000589501	0.045481975
cg13275538	0.081919621	0.000590659	0.045481975
cg15105060	0.033482725	0.000591302	0.045481975
cg03607708	0.089485009	0.000591477	0.045481975
cg02697606	0.084636083	0.000592014	0.045481975
cg08895928	0.030313059	0.000593466	0.045481975
cg09408968	0.054685385	0.000594515	0.045481975
cg16323231	0.075292969	0.000596493	0.045481975
cg03782956	0.005619702	0.000597325	0.045481975
cg08351710	0.039618118	0.000599821	0.045481975
cg12867156	0.060312199	0.000600172	0.045481975
cg02685032	0.069631157	0.000600854	0.045481975
cg16176095	0.043831284	0.000600897	0.045481975
cg05266142	0.030512878	0.00060124	0.045481975
cg05757474	-0.006609767	0.000604321	0.045481975
cg05447186	0.006889164	0.000604555	0.045481975
cg02903104	0.096108609	0.000605838	0.045481975
cg20100408	0.085473964	0.000608807	0.045481975
cg10831504	0.011112352	0.00060996	0.045481975
cg09104284	-0.008107256	0.000610294	0.045481975
cg02501463	0.073263607	0.000611261	0.045481975
cg23374762	0.006924749	0.00061136	0.045481975
cg25546888	0.053563269	0.000611498	0.045481975
cg13786722	-0.006457005	0.000612403	0.045481975
cg11759378	0.090306525	0.00061285	0.045481975
cg16576213	0.055593987	0.000613865	0.045481975
cg02179341	0.095157309	0.000613957	0.045481975
cg16590466	0.028876841	0.000614915	0.045481975
cg23957015	0.002710007	0.000615073	0.045481975
cg01563663	0.003399475	0.000615166	0.045481975
cg22340526	0.043045554	0.000615287	0.045481975
cg00909275	0.003277451	0.000615445	0.045481975
cg26585981	0.102041823	0.000617895	0.045481975
cg18529958	0.043026779	0.000619289	0.045481975
cg11788425	0.059362334	0.00062269	0.045481975
cg20934731	0.03605223	0.000623026	0.045481975
cg10970776	0.010695242	0.00062323	0.045481975
cg24448326	0.009852958	0.000623361	0.045481975
cg19795556	0.067713458	0.000623915	0.045481975
cg02249969	0.047094253	0.000624106	0.045481975
cg11761483	-0.091453899	0.000626339	0.045481975
cg06586197	0.080668584	0.00062667	0.045481975
cg24483767	0.067342324	0.000626761	0.045481975
cg24071177	0.075175516	0.000627838	0.045481975
cg22009908	-0.097141868	0.000628913	0.045481975
cg00502575	0.060088228	0.00063242	0.045481975
cg14178173	0.059810621	0.000632818	0.045481975
cg24394891	-0.037267474	0.000633545	0.045481975
cg27559893	0.003727523	0.000633719	0.045481975
cg17024944	0.075345063	0.000633871	0.045481975
cg10292584	0.063725955	0.000633919	0.045481975
cg21220927	0.003558752	0.000634446	0.045481975
cg04364194	0.013441665	0.000637734	0.045481975
cg15062310	0.006331188	0.000638325	0.045481975
cg03630344	0.02177948	0.000640151	0.045481975
cg18388405	0.057729536	0.000641033	0.045481975
cg21795699	0.015140344	0.000641075	0.045481975
cg03170878	0.077775738	0.000642225	0.045481975
cg00399295	0.032660244	0.000642833	0.045481975
cg13235816	0.056152218	0.000643047	0.045481975
cg16772023	0.082349874	0.000643821	0.045481975
cg10835711	0.067919052	0.000644309	0.045481975
cg02062816	0.087741204	0.000644509	0.045481975
cg00849570	0.050577627	0.000644536	0.045481975
cg17597631	-0.089646803	0.00064605	0.045481975
cg10842804	0.094713684	0.000648446	0.045481975
cg25815682	0.082618391	0.000648999	0.045481975
cg01903504	0.066519603	0.00064946	0.045481975
cg15286037	0.071830699	0.000649932	0.045481975
cg19947484	0.066281095	0.000652877	0.045481975
cg12651953	0.083896396	0.000653134	0.045481975
cg10589396	0.090677609	0.000654637	0.045481975
cg02423610	0.076015245	0.000654892	0.045481975
cg25735076	0.034635353	0.000657299	0.045481975
cg12788078	0.002975225	0.00065739	0.045481975
cg22354234	0.007278159	0.000658074	0.045481975
cg24450496	0.068164364	0.000659022	0.045481975
cg14535274	-0.033533804	0.000659386	0.045481975
cg04256834	0.08766191	0.000660409	0.045481975
cg00239003	0.00542055	0.000660995	0.045481975
cg24349745	0.058519413	0.000662498	0.045481975
cg21595543	0.006920363	0.000662604	0.045481975
cg08172065	0.054553459	0.000662778	0.045481975
cg00925156	0.058723193	0.000667333	0.045481975
cg11856002	0.053083858	0.000667456	0.045481975
cg10195203	0.004221167	0.00066783	0.045481975
cg24930416	0.076696493	0.000668291	0.045481975
cg13639452	0.072400786	0.000668858	0.045481975
cg23626961	0.061297971	0.000672794	0.045481975
cg08246366	0.062945114	0.000672926	0.045481975
cg18123790	0.005027349	0.000673204	0.045481975
cg02524475	0.077789696	0.000673841	0.045481975
cg18161670	0.072185581	0.000674566	0.045481975
cg19868125	0.069106216	0.000675588	0.045481975
cg03998338	0.082631366	0.000676059	0.045481975
cg07541300	0.068559101	0.000677376	0.045481975
cg07821297	0.068275796	0.000677549	0.045481975
cg19832347	0.101103935	0.000677791	0.045481975
cg21511203	0.076059826	0.000678279	0.045481975
cg06182121	0.069574679	0.000679209	0.045481975
cg12131324	0.020764148	0.000679378	0.045481975
cg08999081	0.022771302	0.000679438	0.045481975
cg10440524	0.057720071	0.000679797	0.045481975
cg13290154	0.006199922	0.000680252	0.045481975
cg11864402	0.074781482	0.000680638	0.045481975
cg15888569	0.025065545	0.000681254	0.045481975
cg00200803	0.049525011	0.000681666	0.045481975
cg07416315	0.045191641	0.000683796	0.045481975
cg02752334	0.053337536	0.00068407	0.045481975
cg21386545	0.078779296	0.000684838	0.045481975
cg21690631	0.031380348	0.000685391	0.045481975
cg22327778	0.035171786	0.0006877	0.045481975
cg20120033	-0.005078958	0.000689297	0.045481975
cg20624698	0.060448335	0.000690402	0.045481975
cg11155356	0.023655057	0.000690779	0.045481975
cg08030662	0.062037433	0.000690992	0.045481975
cg18977891	0.086910544	0.00069129	0.045481975
cg25140444	-0.088750552	0.000692077	0.045481975
cg02454364	0.043003237	0.000694073	0.045481975
cg10262710	0.06750399	0.000694275	0.045481975
cg26639906	0.057729201	0.000694651	0.045481975
cg15934004	0.076678523	0.000694659	0.045481975
cg11003012	0.027372144	0.000696253	0.045481975
cg09713758	0.076542683	0.000696499	0.045481975
cg26377880	0.054264732	0.000696545	0.045481975
cg01180523	0.081928592	0.000697026	0.045481975
cg10203922	0.0795754	0.000697551	0.045481975
cg05503349	0.003299403	0.000697785	0.045481975
cg20697251	0.06449584	0.000697832	0.045481975
cg14396117	0.077407755	0.000698123	0.045481975
cg07377675	0.01007457	0.00069829	0.045481975
cg00639447	0.07850493	0.000699192	0.045481975
cg08101977	0.060690146	0.000700563	0.045481975
cg21487637	0.005736409	0.000700811	0.045481975
cg20346165	0.050030766	0.000701447	0.045481975
cg25094569	0.091575623	0.000701732	0.045481975
cg06526522	0.048034113	0.000701858	0.045481975
cg19423472	0.04119326	0.000704367	0.045481975
cg10737118	0.057219508	0.000704871	0.045481975
cg07007754	0.068291274	0.000705413	0.045481975
cg17720259	0.092528659	0.000705796	0.045481975
cg25528143	0.079658309	0.000706284	0.045481975
cg10819350	-0.067205807	0.000707041	0.045481975
cg22610305	0.005659537	0.000708112	0.045481975
cg20324969	0.018790323	0.000708437	0.045481975
cg05369547	0.066217921	0.000709364	0.045481975
cg03859846	0.066156303	0.000709603	0.045481975
cg09829319	0.100458432	0.00071037	0.045481975
cg26605809	0.065077414	0.000711801	0.045481975
cg07443074	0.019085895	0.00071199	0.045481975
cg12939390	-0.094110341	0.000713922	0.045481975
cg04456284	0.069898722	0.000714156	0.045481975
cg18545283	0.07560355	0.000716474	0.045481975
cg15612436	0.062701021	0.00071736	0.045481975
cg07695269	0.05274229	0.00071742	0.045481975
cg24027109	0.073646788	0.000718966	0.045481975
cg24701606	0.042851946	0.000721027	0.045481975
cg04451448	0.090406713	0.000721164	0.045481975
cg02039276	0.029135948	0.000722288	0.045481975
cg00475509	0.061744481	0.000722339	0.045481975
cg04050763	0.002266629	0.000723783	0.045481975
cg25346972	0.003373802	0.00072423	0.045481975
cg17050941	0.080595959	0.000726247	0.045481975
cg15754752	0.052229405	0.000727156	0.045481975
cg08800530	0.01745283	0.000727438	0.045481975
cg19203800	0.086060087	0.000727457	0.045481975
cg21584710	0.067621832	0.000730197	0.045481975
cg15749322	0.007195307	0.000732344	0.045481975
cg23085912	0.100942145	0.000733228	0.045481975
cg19820029	0.074695944	0.00073327	0.045481975
cg17922326	0.073679192	0.000735081	0.045481975
cg16161418	0.020833042	0.000736226	0.045481975
cg01866431	0.075890328	0.000738401	0.045481975
cg25138418	0.090923306	0.000738956	0.045481975
cg01582648	-0.041888987	0.000738979	0.045481975
cg19423854	0.087838065	0.000741363	0.045481975
cg17627328	0.068266264	0.000741483	0.045481975
cg13777759	0.078161946	0.000742044	0.045481975
cg26072930	0.089268588	0.000742109	0.045481975
cg19908577	0.003683299	0.00074261	0.045481975
cg18176395	0.034140004	0.000743296	0.045481975
cg15770754	0.041865361	0.000743555	0.045481975
cg23637791	0.006837892	0.000743701	0.045481975
cg25661358	0.020806688	0.000745254	0.045481975
cg14913946	0.003732135	0.00074648	0.045481975
cg15277677	0.064231262	0.000747425	0.045481975
cg16309622	0.05727773	0.000747928	0.045481975
cg11892240	0.092314448	0.000748866	0.045481975
cg19216056	0.083449426	0.000749754	0.045481975
cg26351338	0.005628252	0.000750843	0.045481975
cg11684022	-0.047150771	0.000752616	0.045481975
cg19375403	-0.080643461	0.000753207	0.045481975
cg22327576	0.006069031	0.000753858	0.045481975
cg23645261	0.061666615	0.000754298	0.045481975
cg05364651	0.051364797	0.000754742	0.045481975
cg22482235	0.07492302	0.000754806	0.045481975
cg10873330	0.038198607	0.000755294	0.045481975
cg00296189	0.003501156	0.000756587	0.045481975
cg17417049	0.074161162	0.000756902	0.045481975
cg18546437	0.058349902	0.000761717	0.045481975
cg13529064	0.022298975	0.000762641	0.045481975
cg09531376	0.079448861	0.000763133	0.045481975
cg07922619	0.06125469	0.000764091	0.045481975
cg09540629	0.070047286	0.000765675	0.045481975
cg14025345	0.05222087	0.000765806	0.045481975
cg20253652	0.003204904	0.000766884	0.045481975
cg02070114	0.007935057	0.000769069	0.045481975
cg22060041	0.071103024	0.00076977	0.045481975
cg18949521	0.101560017	0.00076988	0.045481975
cg22191606	0.05270108	0.000770229	0.045481975
cg22389317	0.048961295	0.000770545	0.045481975
cg08173459	0.044447863	0.000770611	0.045481975
cg19395074	0.039401792	0.000771127	0.045481975
cg13118849	0.067770159	0.000772605	0.045481975
cg02858960	0.092114337	0.000773225	0.045481975
cg16797983	0.004417506	0.00077339	0.045481975
cg19926611	0.041888545	0.000773764	0.045481975
cg27664182	0.004650428	0.000775979	0.045481975
cg26102564	0.067804683	0.000776799	0.045481975
cg09514185	0.063035683	0.00077756	0.045481975
cg00182202	0.015596352	0.000778353	0.045481975
cg08128734	-0.061715498	0.000779197	0.045481975
cg22143289	0.089865894	0.000779558	0.045481975
cg22049038	0.10101262	0.000780182	0.045481975
cg09326084	0.045466588	0.000780418	0.045481975
cg10825293	0.004896466	0.000780547	0.045481975
cg13996963	0.084733851	0.000782854	0.045481975
cg22290744	0.064850321	0.000783218	0.045481975
cg16890093	-0.066687025	0.000785335	0.045481975
cg23028941	0.07812586	0.000786243	0.045481975
cg21526749	0.095261564	0.000787607	0.045481975
cg05492975	0.095063743	0.000787981	0.045481975
cg01596289	0.06510853	0.000788426	0.045481975
cg05757376	0.097946908	0.000788841	0.045481975
cg08447324	0.095595925	0.000789471	0.045481975
cg03801830	0.061705721	0.00079008	0.045481975
cg24134219	0.062147868	0.000791665	0.045481975
cg10976772	0.050008471	0.000792094	0.045481975
cg16822191	0.061295544	0.000793077	0.045481975
cg13519464	0.019292896	0.000793406	0.045481975
cg00042081	0.036371802	0.000793477	0.045481975
cg01970407	0.07677227	0.000794268	0.045481975
cg01334432	0.087685433	0.000796051	0.045481975
cg00761129	0.02959945	0.000796222	0.045481975
cg26677194	-0.066943142	0.000802695	0.045481975
cg04865056	0.079566542	0.000804035	0.045481975
cg20536432	0.034606771	0.000804112	0.045481975
cg11172483	0.0876195	0.000804202	0.045481975
cg00769470	0.059342546	0.000804821	0.045481975
cg20281912	0.01045043	0.000806168	0.045481975
cg02544002	0.077320758	0.000806464	0.045481975
cg26841647	0.092299384	0.000811517	0.045481975
cg03860969	0.003610795	0.00081219	0.045481975
cg03669358	0.067989269	0.000813678	0.045481975
cg13335567	-0.09463623	0.000814717	0.045481975
cg18639125	0.065683211	0.000814799	0.045481975
cg08188993	0.095944506	0.000815278	0.045481975
cg13952688	0.046664625	0.00081587	0.045481975
cg08192683	0.030897882	0.000816715	0.045481975
cg25167650	0.04793038	0.000824357	0.045481975
cg24351901	-0.084652462	0.000824706	0.045481975
cg14164380	0.061895165	0.000825605	0.045481975
cg16970628	0.056538826	0.000826427	0.045481975
cg20846728	0.055764873	0.000826984	0.045481975
cg03799024	0.083646242	0.000828584	0.045481975
cg07950084	0.068649103	0.000829612	0.045481975
cg14451276	-0.061697391	0.000831479	0.045481975
cg03518469	0.009202963	0.000833239	0.045481975
cg12870014	-0.062250431	0.000833277	0.045481975
cg10276818	0.011368617	0.000833393	0.045481975
cg00021237	0.017997367	0.000834541	0.045481975
cg11564623	0.033325681	0.000835088	0.045481975
cg25245192	0.045067375	0.000835889	0.045481975
cg05641535	0.084624296	0.000837182	0.045481975
cg06354193	0.067688502	0.00083753	0.045481975
cg03565720	0.091571864	0.000838589	0.045481975
cg26298281	0.008922603	0.000838977	0.045481975
cg12053004	0.052205666	0.000839248	0.045481975
cg12442899	0.021549231	0.000839397	0.045481975
cg07571509	0.065173994	0.000840405	0.045481975
cg00420742	0.062092597	0.0008405	0.045481975
cg21564495	0.06134295	0.000840752	0.045481975
cg13268671	0.004497838	0.000842115	0.045481975
cg20458922	0.032239037	0.000844583	0.045481975
cg08036278	0.005483829	0.00084599	0.045481975
cg08277729	0.08406505	0.000846349	0.045481975
cg07046436	-0.035035074	0.000847054	0.045481975
cg24113818	0.102294267	0.000847393	0.045481975
cg13388191	0.040841508	0.000847827	0.045481975
cg01055695	0.075626307	0.000849039	0.045481975
cg16038327	0.033137602	0.000850253	0.045481975
cg12511113	0.035738987	0.000851188	0.045481975
cg00842259	0.062071376	0.000851566	0.045481975
cg15802263	0.04759843	0.000852134	0.045481975
cg20646846	0.097438312	0.00085326	0.045481975
cg00113321	0.066848556	0.000853902	0.045481975
cg27315425	0.053939832	0.000855416	0.045481975
cg06894708	0.006092393	0.000857335	0.045481975
cg00361146	-0.013681268	0.000858391	0.045481975
cg26728390	-0.007324843	0.000859486	0.045481975
cg10022702	0.051059059	0.000860343	0.045481975
cg06197492	0.062878836	0.000860539	0.045481975
cg11529924	0.063294403	0.000860949	0.045481975
cg10731951	0.034487318	0.000863715	0.045481975
cg00623655	0.078934318	0.000864207	0.045481975
cg19257089	0.066374384	0.000865806	0.045481975
cg03101413	0.031781876	0.000866651	0.045481975
cg20985037	0.064643612	0.000868208	0.045481975
cg17031751	0.091527472	0.0008692	0.045481975
cg13948857	-0.046644695	0.000869252	0.045481975
cg21918313	0.071066295	0.0008703	0.045481975
cg19949241	0.08747302	0.000870451	0.045481975
cg06789677	0.05343105	0.000871559	0.045481975
cg05930166	0.008913238	0.000871934	0.045481975
cg02635875	0.047595342	0.000872906	0.045481975
cg03915268	0.004578054	0.000877692	0.045481975
cg09545894	0.04753879	0.000877802	0.045481975
cg18854735	0.007823138	0.000878107	0.045481975
cg26555052	0.057052946	0.000878905	0.045481975
cg23059700	0.062908684	0.000879588	0.045481975
cg19738802	0.059243807	0.00088198	0.045481975
cg25076980	0.023557101	0.000882195	0.045481975
cg13551263	0.054638742	0.000883257	0.045481975
cg03209384	0.025700025	0.000885986	0.045481975
cg01758022	0.021842815	0.000887158	0.045481975
cg11972796	0.069244937	0.000887599	0.045481975
cg26987057	0.056822361	0.000888241	0.045481975
cg03428945	0.061864418	0.000888672	0.045481975
cg23929194	-0.067814931	0.000889942	0.045481975
cg01699584	0.0868389	0.000890417	0.045481975
cg11170393	0.035323315	0.000891114	0.045481975
cg13417891	0.060101318	0.000891574	0.045481975
cg17969913	0.087759136	0.000891971	0.045481975
cg13550642	0.034922785	0.000892873	0.045481975
cg15380890	0.052689028	0.000893725	0.045481975
cg27523417	0.083933981	0.000895764	0.045481975
cg05627987	0.06510875	0.000896737	0.045481975
cg08629856	0.087829384	0.000898305	0.045481975
cg04722901	-0.026685539	0.000898634	0.045481975
cg20640347	0.073250072	0.000898866	0.045481975
cg15975832	-0.077095237	0.000900431	0.045481975
cg03060764	0.060515857	0.000901728	0.045481975
cg08308162	-0.050556843	0.000903432	0.045481975
cg01458961	0.019605924	0.000904367	0.045481975
cg11407681	0.081511144	0.000905342	0.045481975
cg02481848	0.102346945	0.000905705	0.045481975
cg13836627	0.003729533	0.000905846	0.045481975
cg20332930	0.011785978	0.000907715	0.045481975
cg13035290	0.050193388	0.000910678	0.045481975
cg19369262	0.066252912	0.000912653	0.045481975
cg23925540	-0.052077163	0.00091278	0.045481975
cg27111680	0.057044342	0.000913315	0.045481975
cg14857394	0.025894391	0.0009141	0.045481975
cg19585196	0.003375671	0.000915027	0.045481975
cg06134471	0.044397144	0.000916578	0.045481975
cg27324823	0.053067464	0.000917086	0.045481975
cg10787911	0.036929897	0.000919338	0.045481975
cg19074198	0.052192235	0.000921501	0.045481975
cg07538634	0.07015104	0.000924325	0.045481975
cg16532185	0.05392174	0.00092519	0.045481975
cg12147572	0.081574974	0.000926672	0.045481975
cg26089056	0.042095764	0.000929373	0.045481975
cg20860726	0.044566682	0.000930252	0.045481975
cg02155024	0.003665189	0.000931421	0.045481975
cg04712436	0.004249723	0.000932464	0.045481975
cg20156659	0.048597004	0.000933181	0.045481975
cg00093815	0.006116912	0.000933741	0.045481975
cg19510180	0.081373889	0.000934175	0.045481975
cg00955451	0.07812508	0.000934552	0.045481975
cg25022342	0.009277784	0.000934564	0.045481975
cg27584713	0.082546934	0.000934576	0.045481975
cg07372974	0.002269789	0.00093471	0.045481975
cg16701467	0.008525989	0.000935415	0.045481975
cg18444589	0.053560947	0.000935716	0.045481975
cg21424801	0.00782393	0.000937339	0.045481975
cg19296662	0.01602179	0.000937929	0.045481975
cg08622729	0.05477591	0.000938625	0.045481975
cg20780013	0.066364683	0.000939072	0.045481975
cg23484249	0.047829444	0.000940655	0.045481975
cg23476447	0.069868638	0.000943519	0.045481975
cg22887663	0.079034906	0.00094572	0.045481975
cg09341008	0.007583288	0.000950112	0.045481975
cg07050869	0.046572433	0.00095112	0.045481975
cg06261400	0.07587329	0.000951222	0.045481975
cg17500202	0.066807105	0.000952826	0.045481975
cg00571178	0.03920871	0.000953472	0.045481975
cg21574815	0.003227059	0.000953768	0.045481975
cg15014684	0.048617477	0.000953951	0.045481975
cg14397402	0.060023911	0.000955164	0.045481975
cg25432392	0.00966601	0.000955409	0.045481975
cg05909343	0.054633129	0.000959738	0.045481975
cg03931027	0.007585563	0.000961835	0.045481975
cg27313646	0.029288489	0.000963171	0.045481975
cg20444218	0.029234931	0.000963664	0.045481975
cg12686935	0.054438982	0.000964121	0.045481975
cg06239355	0.068623382	0.000965481	0.045481975
cg15191798	0.015413505	0.000969616	0.045481975
cg24044052	-0.068516604	0.000970994	0.045481975
cg08696494	0.052111306	0.000976254	0.045481975
cg08453096	0.041309029	0.000976995	0.045481975
cg07195622	0.003112488	0.000977344	0.045481975
cg09571345	0.045792151	0.000977962	0.045481975
cg04480708	0.071275475	0.000977964	0.045481975
cg21080452	0.060935812	0.000978807	0.045481975
cg24808442	-0.065121333	0.000978915	0.045481975
cg00810908	0.048827643	0.000979899	0.045481975
cg05304178	0.025434801	0.000980601	0.045481975
cg25243773	0.088479665	0.000980757	0.045481975
cg03202832	0.072172831	0.000981582	0.045481975
cg05797660	0.003755759	0.000983948	0.045481975
cg25008795	0.048057875	0.000984438	0.045481975
cg01872840	0.010106401	0.000985156	0.045481975
cg11194698	0.046964428	0.000986816	0.045481975
cg02189925	0.007331663	0.000987094	0.045481975
cg14490761	0.004332402	0.000987425	0.045481975
cg02269978	0.051009267	0.000988622	0.045481975
cg05440289	0.06996615	0.000989856	0.045481975
cg09580072	0.075446461	0.000991497	0.045481975
cg03157395	0.039095389	0.000992222	0.045481975
cg19706803	0.067533702	0.000992679	0.045481975
cg00579531	0.070735553	0.000993047	0.045481975
cg21463380	0.088280958	0.000994714	0.045481975
cg20239333	0.085254725	0.000994912	0.045481975
cg14636557	0.083786807	0.000996576	0.045481975
cg14144314	0.066274913	0.000997837	0.045481975
cg13930177	0.058134545	0.000997983	0.045481975
cg24314879	0.065035918	0.000999362	0.045481975
cg18663859	0.010739477	0.000999897	0.045481975
cg01682917	0.05703418	0.001000651	0.045481975
cg25294185	0.027509453	0.001002595	0.045481975
cg00536366	0.071526599	0.001002652	0.045481975
cg12610119	0.004328383	0.001002662	0.045481975
cg19902173	0.049062476	0.001004947	0.045481975
cg02704927	0.004343107	0.001005431	0.045481975
cg04212338	0.001743358	0.001006369	0.045481975
cg19937288	0.08342791	0.001006455	0.045481975
cg14792959	0.054364433	0.001006558	0.045481975
cg09540085	0.022851106	0.001006787	0.045481975
cg27454298	0.077095248	0.001010171	0.045481975
cg11886014	0.005449191	0.001010186	0.045481975
cg06543936	0.038370384	0.001010193	0.045481975
cg24955680	0.055347881	0.00101035	0.045481975
cg01136571	0.002645837	0.001011137	0.045481975
cg04901044	0.060557716	0.001011492	0.045481975
cg23870148	0.003020624	0.001012039	0.045481975
cg12084990	0.080860816	0.001013244	0.045481975
cg03736774	0.042368928	0.001014336	0.045481975
cg06466917	0.037279374	0.001014665	0.045481975
cg06100161	0.05760269	0.001014894	0.045481975
cg03840647	0.081566439	0.001015253	0.045481975
cg02180737	0.061020865	0.001015358	0.045481975
cg02067098	0.040931821	0.001016046	0.045481975
cg18358662	-0.004944773	0.001017342	0.045481975
cg13737408	0.045480398	0.001017997	0.045481975
cg10499901	0.088770384	0.001018141	0.045481975
cg14806146	0.043322084	0.00102036	0.045481975
cg11072887	0.015054473	0.001022468	0.045481975
cg16898334	0.075586708	0.001023117	0.045481975
cg21069434	0.073040321	0.001023831	0.045481975
cg22468497	0.046598296	0.001025302	0.045481975
cg18474180	0.005407007	0.001025371	0.045481975
cg16463165	0.059008665	0.001025953	0.045481975
cg11737246	0.003310296	0.001026083	0.045481975
cg04914996	0.052981557	0.001026466	0.045481975
cg17725461	0.003605611	0.001026621	0.045481975
cg14484145	-0.03400163	0.001028612	0.045481975
cg18172358	0.069531142	0.001028665	0.045481975
cg12897502	0.066008879	0.001030337	0.045481975
cg14478255	0.075630125	0.001030361	0.045481975
cg20985269	0.056398656	0.00103288	0.045481975
cg24469784	0.047293005	0.001032936	0.045481975
cg27083553	0.048580395	0.001033382	0.045481975
cg17074656	0.048078019	0.00103387	0.045481975
cg17412248	0.072489484	0.001034893	0.045481975
cg09626299	0.061554221	0.001035611	0.045481975
cg11636714	0.010572149	0.001036238	0.045481975
cg21673240	0.032309095	0.001036924	0.045481975
cg25015139	0.065359341	0.001039637	0.045481975
cg07050831	0.009192167	0.001042339	0.045481975
cg08294662	0.067394316	0.001042856	0.045481975
cg19384697	0.02924982	0.001043028	0.045481975
cg05264018	0.079629189	0.001043936	0.045481975
cg01035035	0.056733924	0.001045169	0.045481975
cg24241410	0.038053208	0.001046059	0.045481975
cg12030031	0.063986522	0.00104654	0.045481975
cg26452915	-0.00777128	0.001047497	0.045481975
cg02208793	0.103763747	0.001052528	0.045481975
cg02155754	0.003439396	0.00105267	0.045481975
cg07060076	0.002617913	0.001053828	0.045481975
cg18628094	0.077075981	0.00105431	0.045481975
cg24006352	0.050042818	0.001054514	0.045481975
cg11340881	0.076644521	0.001055187	0.045481975
cg12137156	0.081781622	0.001055258	0.045481975
cg23814365	0.059894168	0.001057682	0.045481975
cg23640092	0.001689457	0.001058707	0.045481975
cg15500067	0.004508671	0.001059003	0.045481975
cg02105856	-0.090111066	0.001060577	0.045481975
cg03046327	0.028729512	0.001060798	0.045481975
cg18908568	0.06594032	0.001062669	0.045481975
cg11219614	0.078211512	0.001063004	0.045481975
cg07015533	0.023856479	0.001063821	0.045481975
cg06857674	0.056970941	0.001066167	0.045481975
cg15382258	0.062257378	0.00106696	0.045481975
cg21188242	0.050264826	0.001067861	0.045481975
cg17972105	-0.08430262	0.00107019	0.045481975
cg12052812	0.005379191	0.001071424	0.045481975
cg18311665	0.077409106	0.001071473	0.045481975
cg21227274	0.045257998	0.001071537	0.045481975
cg02013274	0.015971128	0.00107182	0.045481975
cg08123903	0.053847654	0.001071892	0.045481975
cg23902471	0.070762683	0.001071902	0.045481975
cg02998017	0.079428333	0.001072224	0.045481975
cg10723962	-0.053147388	0.001073044	0.045481975
cg07301561	0.046115783	0.00107345	0.045481975
cg00236305	0.080096287	0.001073716	0.045481975
cg11147786	0.049484536	0.00107505	0.045481975
cg07612978	0.079957037	0.001075725	0.045481975
cg00396059	0.002514042	0.001077517	0.045481975
cg27285761	0.016868491	0.001078265	0.045481975
cg12071044	0.050614865	0.001078331	0.045481975
cg16789084	0.004203478	0.001078488	0.045481975
cg02734419	0.003887117	0.001079632	0.045481975
cg00036723	0.062321788	0.001080678	0.045481975
cg10483525	0.058557824	0.001080961	0.045481975
cg23236408	0.073210761	0.001081221	0.045481975
cg17417191	0.007080292	0.001082888	0.045481975
cg14230238	0.019516469	0.00108299	0.045481975
cg24000437	0.047393794	0.00108388	0.045481975
cg03852659	0.056435871	0.001084587	0.045481975
cg27197503	0.076919742	0.001085297	0.045481975
cg13577493	0.075268446	0.001085416	0.045481975
cg14794350	-0.00342858	0.001086338	0.045481975
cg04239024	0.002662791	0.00108766	0.045481975
cg10286219	0.063079135	0.001089304	0.045481975
cg26014266	0.078195189	0.001089349	0.045481975
cg13682325	0.061534029	0.001089493	0.045481975
cg14189678	0.036694393	0.001091578	0.045481975
cg02577122	0.069753246	0.001092213	0.045481975
cg19548181	0.060840981	0.001094649	0.045481975
cg07848042	0.002526628	0.00109485	0.045481975
cg05400613	0.002072627	0.00109568	0.045481975
cg12588917	-0.079954216	0.001097748	0.045481975
cg19141556	0.017894729	0.001097895	0.045481975
cg15723222	-0.073584858	0.001099683	0.045481975
cg17598997	0.004602766	0.001099709	0.045481975
cg11225247	0.029362906	0.001099982	0.045481975
cg09176023	0.068042319	0.001100135	0.045481975
cg23929317	0.004698659	0.001100671	0.045481975
cg04347379	0.01357727	0.001101178	0.045481975
cg22720392	0.037546496	0.001102352	0.045481975
cg14250833	0.102360922	0.001103673	0.045481975
cg03918221	0.055389896	0.001104256	0.045481975
cg21302120	0.021849926	0.001104347	0.045481975
cg06000610	0.082651396	0.001106085	0.045481975
cg13923094	0.008575401	0.001106139	0.045481975
cg26675379	-0.007082139	0.001106969	0.045481975
cg03685346	0.060728376	0.001107124	0.045481975
cg21265702	0.048278211	0.001108176	0.045481975
cg14026113	0.060725406	0.001108319	0.045481975
cg16796848	0.01400698	0.00110863	0.045481975
cg04137594	0.058290574	0.001109171	0.045481975
cg20648979	0.046037028	0.001109628	0.045481975
cg01387771	0.082541715	0.001110196	0.045481975
cg22697516	0.082901637	0.00111045	0.045481975
cg14390179	0.030018732	0.00111134	0.045481975
cg14058699	0.070000006	0.001113984	0.045481975
cg17509351	-0.003380218	0.001115325	0.045481975
cg17202519	0.098046897	0.001115672	0.045481975
cg06244906	0.076736532	0.001117252	0.045481975
cg24838063	-0.081557084	0.001117695	0.045481975
cg09038266	0.075323211	0.001118826	0.045481975
cg26963641	0.042547718	0.001119453	0.045481975
cg00504595	0.03670243	0.001120048	0.045481975
cg22781400	0.054266909	0.001120415	0.045481975
cg08438366	0.055388041	0.001120499	0.045481975
cg17767484	0.068351631	0.001121909	0.045481975
cg20724257	-0.059910342	0.001122539	0.045481975
cg10073842	0.062377281	0.001123284	0.045481975
cg24247472	0.009234923	0.001123483	0.045481975
cg26326208	-0.034065788	0.001125169	0.045481975
cg22249386	0.074051064	0.001126393	0.045481975
cg01889897	0.00540809	0.001127296	0.045481975
cg05121987	0.00366887	0.001128655	0.045481975
cg16173562	-0.010238247	0.001130416	0.045481975
cg24462992	0.07088006	0.001131633	0.045481975
cg04215511	0.067509501	0.001133688	0.045481975
cg20128380	0.096127982	0.001134739	0.045481975
cg20845858	0.034905166	0.001135689	0.045481975
cg18464896	0.013933766	0.001137241	0.045481975
cg18330571	0.056888529	0.001138188	0.045481975
cg03346875	0.001829674	0.001138213	0.045481975
cg13330868	0.046468352	0.001139702	0.045481975
cg10120698	0.043458021	0.001141235	0.045481975
cg02898994	0.073579388	0.001141709	0.045481975
cg03251918	0.061915231	0.001141725	0.045481975
cg15284433	0.021742691	0.001141739	0.045481975
cg08890067	0.058369254	0.001143413	0.045481975
cg01840575	0.017428028	0.001148416	0.045481975
cg23894320	0.003487735	0.001150418	0.045481975
cg07959068	0.076565475	0.001152094	0.045481975
cg05099596	0.063835715	0.001152538	0.045481975
cg06815308	0.033959352	0.001152549	0.045481975
cg06855065	0.00756078	0.001153	0.045481975
cg00218767	0.01428358	0.001153866	0.045481975
cg19215266	-0.074430156	0.00115493	0.045481975
cg03192737	0.090566515	0.001154966	0.045481975
cg00283046	0.052438417	0.001155451	0.045481975
cg17315453	0.00560307	0.001156329	0.045481975
cg02550741	-0.065921337	0.001156625	0.045481975
cg12022102	0.080951616	0.001159107	0.045481975
cg23425374	0.061382931	0.001159724	0.045481975
cg01197302	0.05890721	0.001159753	0.045481975
cg23581186	0.086178625	0.001160811	0.045481975
cg13894535	0.066028695	0.001161572	0.045481975
cg15394255	0.079805509	0.001162433	0.045481975
cg15470344	0.017026489	0.001163091	0.045481975
cg06155314	0.001924951	0.001163657	0.045481975
cg07129273	0.006278873	0.001163691	0.045481975
cg02617285	0.014271306	0.00116382	0.045481975
cg06528223	0.063232129	0.001165573	0.045481975
cg13309012	-0.062446712	0.001167815	0.045481975
cg18045155	0.070038421	0.001168865	0.045481975
cg16240275	0.065022928	0.001169212	0.045481975
cg08092513	0.01828194	0.00116963	0.045481975
cg08256701	0.056938333	0.001169778	0.045481975
cg03469869	0.077927249	0.001170268	0.045481975
cg10594543	0.047005082	0.001171817	0.045481975
cg17003783	0.006541538	0.001173649	0.045481975
cg05167070	0.009845997	0.001175851	0.045481975
cg24112221	0.022849906	0.001175947	0.045481975
cg19381811	-0.080302025	0.00117599	0.045481975
cg15384459	0.005989344	0.001176725	0.045481975
cg08855449	0.052567557	0.001177413	0.045481975
cg15977904	0.080520995	0.001178383	0.045481975
cg15169162	0.053917495	0.001178722	0.045481975
cg22866825	0.011324973	0.001180075	0.045481975
cg24573724	0.057098141	0.001180109	0.045481975
cg20706768	-0.022430228	0.001180247	0.045481975
cg15128778	0.050102262	0.001180541	0.045481975
cg24659501	0.078896511	0.001180821	0.045481975
cg26496293	0.074351628	0.001181222	0.045481975
cg07225547	0.004417637	0.00118162	0.045481975
cg07137519	0.065629509	0.001181789	0.045481975
cg02901006	-0.059011068	0.001181925	0.045481975
cg03904711	0.048930436	0.001184066	0.045481975
cg24091570	0.006286718	0.001184299	0.045481975
cg13944468	0.084671732	0.001184599	0.045481975
cg24471894	-0.058796939	0.001186127	0.045481975
cg14099938	0.055291787	0.001186914	0.045481975
cg22885891	0.049225246	0.001186948	0.045481975
cg16198723	0.043969733	0.001187695	0.045481975
cg18486698	0.06244936	0.001187896	0.045481975
cg06032302	-0.032472442	0.001188901	0.045481975
cg26282505	0.0340331	0.001190337	0.045481975
cg10860802	0.049445726	0.00119222	0.045481975
cg04912982	0.053875657	0.001193198	0.045481975
cg14240304	0.055142614	0.001193993	0.045481975
cg02239805	0.086645233	0.001195071	0.045481975
cg15055060	0.092558232	0.001196174	0.045481975
cg08057159	0.00520395	0.001198126	0.045481975
cg23520521	0.051918718	0.001198847	0.045481975
cg08574227	0.087193533	0.001198902	0.045481975
cg17294136	0.090555608	0.001199056	0.045481975
cg23747104	0.010894155	0.001201296	0.045481975
cg24177611	0.056071075	0.00120151	0.045481975
cg24310904	0.073567869	0.001201762	0.045481975
cg14654082	0.045353001	0.001201883	0.045481975
cg19485105	0.002114095	0.001202882	0.045481975
cg06560026	0.039266811	0.001203847	0.045481975
cg07770370	0.023044291	0.00120577	0.045481975
cg11009001	0.063306142	0.001205997	0.045481975
cg20711803	0.005275416	0.001210169	0.045481975
cg16150702	0.051786853	0.001210455	0.045481975
cg16992787	0.073829425	0.001212224	0.045481975
cg26372765	0.07673584	0.001213121	0.045481975
cg27058244	0.041750236	0.001213284	0.045481975
cg21209214	0.060349112	0.001213418	0.045481975
cg20927242	-0.094596052	0.001215176	0.045481975
cg12906108	0.08345315	0.001215283	0.045481975
cg06386634	0.068287041	0.001215302	0.045481975
cg21459969	0.070589358	0.001216016	0.045481975
cg07284801	0.055125889	0.001217194	0.045481975
cg00160440	0.089928367	0.001217819	0.045481975
cg12196367	0.012697383	0.001222493	0.045481975
cg00218770	0.085952499	0.001223496	0.045481975
cg22514963	-0.030433392	0.001223741	0.045481975
cg07270153	0.085924809	0.001227966	0.045481975
cg05635121	0.006043648	0.001228124	0.045481975
cg11666857	0.055585669	0.001228767	0.045481975
cg19460293	0.049422726	0.001229422	0.045481975
cg06977987	0.069324905	0.001232497	0.045481975
cg12300382	0.042468756	0.001233522	0.045481975
cg07828472	0.052691738	0.001234591	0.045481975
cg18880544	0.00315768	0.001234888	0.045481975
cg15187790	0.092671585	0.001235304	0.045481975
cg09315329	0.00486383	0.001237829	0.045481975
cg01047045	0.051632211	0.001237859	0.045481975
cg14171460	0.073661569	0.001238502	0.045481975
cg01448470	0.066936887	0.001239919	0.045481975
cg19411922	-0.014795593	0.001240552	0.045481975
cg26832666	0.064659352	0.001242472	0.045481975
cg02309431	0.05262554	0.001246946	0.045481975
cg08568549	0.064614044	0.001247232	0.045481975
cg00986130	0.075391203	0.001248276	0.045481975
cg11427314	0.086838007	0.001249596	0.045481975
cg20308540	0.047683267	0.001251555	0.045481975
cg07769588	-0.077261278	0.001251999	0.045481975
cg05316520	0.001740534	0.001252665	0.045481975
cg27106290	0.083260749	0.001254563	0.045481975
cg02505002	0.057455742	0.001256418	0.045481975
cg26731008	0.076741294	0.001257099	0.045481975
cg18178458	0.066133311	0.001257371	0.045481975
cg05717833	0.009501114	0.001257571	0.045481975
cg07898651	0.001836396	0.001257941	0.045481975
cg24877509	0.074011456	0.001258338	0.045481975
cg07656173	-0.100258337	0.001258374	0.045481975
cg07703081	0.060384473	0.001258884	0.045481975
cg10518264	-0.06980855	0.001260707	0.045481975
cg10920378	0.040801192	0.001261428	0.045481975
cg18008487	0.05314496	0.001261749	0.045481975
cg15630071	0.054298915	0.001262138	0.045481975
cg00960781	0.091653146	0.001263938	0.045481975
cg11778840	0.061243992	0.00126648	0.045481975
cg21817896	0.074377092	0.001266507	0.045481975
cg06259800	0.068744437	0.001267564	0.045481975
cg01215717	0.055591861	0.001271672	0.045481975
cg14700821	-0.00163369	0.001272626	0.045481975
cg12034757	0.018180716	0.001274435	0.045481975
cg26686068	0.059516345	0.001276391	0.045481975
cg22209624	0.023465044	0.001276753	0.045481975
cg20745248	0.047467151	0.001277071	0.045481975
cg06699461	0.076887658	0.001277208	0.045481975
cg20117103	0.091223966	0.001279801	0.045481975
cg05130304	0.006439088	0.001279893	0.045481975
cg00061520	-0.071419449	0.0012804	0.045481975
cg12728032	0.051639854	0.001281679	0.045481975
cg10939667	0.060847764	0.001282064	0.045481975
cg10511669	0.00477972	0.001282783	0.045481975
cg25485651	0.028854193	0.001285487	0.045481975
cg04337542	0.005220384	0.001288874	0.045481975
cg17940849	0.056701535	0.001289228	0.045481975
cg09334699	0.084091096	0.001290725	0.045481975
cg00946381	0.003548647	0.001292418	0.045481975
cg24642064	0.067735498	0.001294009	0.045481975
cg12368169	0.065112097	0.001294057	0.045481975
cg09666237	0.004541308	0.001295945	0.045481975
cg26671050	0.089452642	0.001296129	0.045481975
cg14638056	0.05033959	0.001296635	0.045481975
cg21223094	-0.058538089	0.001299032	0.045481975
cg00513169	0.065176933	0.001301148	0.045481975
cg13889415	0.076862509	0.001302971	0.045481975
cg09883987	0.058768043	0.001303679	0.045481975
cg08703722	0.051881983	0.00130374	0.045481975
cg03189821	0.047597845	0.001305316	0.045481975
cg21782712	0.004088657	0.001305442	0.045481975
cg15346781	-0.060452039	0.001305674	0.045481975
cg09279412	0.002936525	0.001306343	0.045481975
cg24256745	0.060763665	0.001306448	0.045481975
cg18622001	0.003985394	0.001308769	0.045481975
cg21874706	0.044817415	0.001309419	0.045481975
cg14322403	0.018553853	0.00131084	0.045481975
cg06935361	-0.016753868	0.001312093	0.045481975
cg06255227	0.075796316	0.001313029	0.045481975
cg22281505	0.0039239	0.001313522	0.045481975
cg01379846	0.052662609	0.001313585	0.045481975
cg22952849	0.074519456	0.00131607	0.045481975
cg23053506	0.020336781	0.001318361	0.045481975
cg25053164	0.086974243	0.001320075	0.045481975
cg05197133	0.07142988	0.001320682	0.045481975
cg13153353	0.07791249	0.001320721	0.045481975
cg19628456	0.034967802	0.001321775	0.045481975
cg24493258	0.019617099	0.001322228	0.045481975
cg27004195	0.084854141	0.001323939	0.045481975
cg27366395	0.027862609	0.001325609	0.045481975
cg02021789	0.070638999	0.001325616	0.045481975
cg15319585	0.067509768	0.001327635	0.045481975
cg09618974	0.04761768	0.001327808	0.045481975
cg10416071	0.04315965	0.001328117	0.045481975
cg03918523	0.007891939	0.001328392	0.045481975
cg07111834	-0.060372938	0.001329109	0.045481975
cg01716223	0.003640738	0.001329164	0.045481975
cg17333767	0.062852308	0.001330938	0.045481975
cg21289191	0.06024317	0.001332199	0.045481975
cg05139709	0.038430962	0.00133254	0.045481975
cg24500898	-0.003666835	0.001332565	0.045481975
cg06409176	0.056112332	0.001333054	0.045481975
cg17977273	0.072592101	0.001335882	0.045481975
cg23929674	0.083261275	0.001336829	0.045481975
cg22220806	0.066048009	0.001339096	0.045481975
cg01730668	0.042700612	0.001341351	0.045481975
cg13055385	0.035782087	0.001341467	0.045481975
cg21640038	0.00663419	0.001342452	0.045481975
cg12248652	0.066687788	0.001342818	0.045481975
cg06697455	-0.029853214	0.001343905	0.045481975
cg16968885	0.073473244	0.001344016	0.045481975
cg16396417	0.00721337	0.001344934	0.045481975
cg08945988	0.004031765	0.001345322	0.045481975
cg25772299	0.088526308	0.001345498	0.045481975
cg21892295	-0.062387038	0.001345908	0.045481975
cg21100497	0.003622052	0.00134742	0.045481975
cg17931409	0.061991591	0.001347473	0.045481975
cg21097105	0.004235093	0.001347953	0.045481975
cg27284627	0.099218733	0.001348589	0.045481975
cg09424595	0.053311932	0.001348685	0.045481975
cg16658579	0.021986004	0.001350063	0.045481975
cg05592114	0.049339728	0.001350198	0.045481975
cg26599373	0.056122935	0.001350258	0.045481975
cg11451506	0.052797016	0.001350508	0.045481975
cg25142028	0.073110247	0.00135103	0.045481975
cg04307702	0.026518316	0.001351588	0.045481975
cg15025089	0.015018832	0.001351648	0.045481975
cg10987788	0.086775204	0.001353955	0.045481975
cg26117265	0.040589604	0.001354417	0.045481975
cg26071806	0.084361669	0.001359483	0.045481975
cg25603277	0.083971357	0.001359578	0.045481975
cg02408532	0.053249696	0.001359969	0.045481975
cg13516654	0.066940776	0.001361845	0.045481975
cg11554610	0.01009895	0.001364489	0.045481975
cg18477188	0.047775491	0.00136578	0.045481975
cg01832012	0.053139319	0.001367087	0.045481975
cg18161025	0.066779514	0.001367576	0.045481975
cg05403744	0.053083079	0.001367699	0.045481975
cg20010714	0.004374112	0.001368821	0.045481975
cg11527913	-0.034048108	0.001369401	0.045481975
cg02919814	-0.028219708	0.001369932	0.045481975
cg09169455	-0.031668756	0.001370659	0.045481975
cg24493375	0.005927473	0.001372214	0.045481975
cg15614042	-0.070106656	0.001374727	0.045481975
cg09464875	0.035809991	0.001376212	0.045481975
cg22446709	-0.070955005	0.001376763	0.045481975
cg24163613	0.008013489	0.001377438	0.045481975
cg17215446	-0.084666299	0.001378227	0.045481975
cg23925241	0.067103236	0.00137895	0.045481975
cg16658931	0.09740141	0.001380476	0.045481975
cg14055212	0.041150381	0.001381405	0.045481975
cg24585346	0.005103034	0.001383227	0.045481975
cg00776770	0.025159804	0.001383564	0.045481975
cg24361048	0.052019433	0.001384835	0.045481975
cg10393416	0.010155797	0.00138661	0.045481975
cg23997402	0.032615684	0.001386638	0.045481975
cg26044566	0.072200907	0.001388881	0.045481975
cg08458400	0.05598676	0.001390109	0.045481975
cg18765133	-0.003649558	0.001392345	0.045481975
cg00348802	0.065469112	0.001394895	0.045481975
cg06121800	0.022342571	0.001395355	0.045481975
cg04993082	-0.035759544	0.0013965	0.045481975
cg24006721	0.062893089	0.001397688	0.045481975
cg15022678	0.061135368	0.001401448	0.045481975
cg21338112	0.028711687	0.001402642	0.045481975
cg21957058	0.070073193	0.001403497	0.045481975
cg09088577	-0.003800017	0.001403811	0.045481975
cg16531955	0.070044572	0.001403909	0.045481975
cg08335199	0.046818124	0.001404033	0.045481975
cg24977670	0.100889531	0.001404322	0.045481975
cg09879122	0.085036191	0.001404516	0.045481975
cg08942800	0.076668257	0.001405	0.045481975
cg06968155	0.004598943	0.00140592	0.045481975
cg11295113	0.065183308	0.001407531	0.045481975
cg17179557	0.070702891	0.00140757	0.045481975
cg17837572	0.058149569	0.001410134	0.045481975
cg25426807	0.075123072	0.001410901	0.045481975
cg27019929	0.053434779	0.001411672	0.045481975
cg14909620	0.066843862	0.001411688	0.045481975
cg13929106	0.090602613	0.001413039	0.045481975
cg14464639	0.046094784	0.001416395	0.045481975
cg24149278	0.053058477	0.001416887	0.045481975
cg14326460	0.008727076	0.001418604	0.045481975
cg03335886	0.068593284	0.001420923	0.045481975
cg02747390	-0.009672534	0.001424706	0.045481975
cg02768300	0.031721082	0.001424944	0.045481975
cg05672174	0.061824023	0.00142566	0.045481975
cg15182360	0.078449066	0.001427149	0.045481975
cg06437840	0.077787798	0.001428178	0.045481975
cg01495509	0.0625422	0.00142857	0.045481975
cg26720913	-0.061391984	0.001429602	0.045481975
cg08949656	0.060155058	0.001429772	0.045481975
cg13872307	0.078869538	0.001430958	0.045481975
cg19446350	0.082357461	0.001431166	0.045481975
cg13168877	0.056733511	0.00143157	0.045481975
cg21225797	0.047774737	0.001431819	0.045481975
cg17510320	0.013899515	0.001431966	0.045481975
cg09888447	0.016813636	0.001434851	0.045481975
cg25903223	0.046769074	0.001435436	0.045481975
cg04591230	0.04760638	0.00143768	0.045481975
cg07000514	0.011382845	0.001437994	0.045481975
cg10444491	0.074727059	0.001438902	0.045481975
cg03635685	-0.055247412	0.00143894	0.045481975
cg16660547	-0.015944936	0.001442365	0.045481975
cg03218479	-0.036793072	0.001444172	0.045481975
cg22096916	0.017094183	0.001444773	0.045481975
cg27533754	0.002037284	0.001446023	0.045481975
cg04590303	0.010984703	0.001446644	0.045481975
cg10868817	0.126937901	0.001447338	0.045481975
cg05294431	0.040500432	0.001447514	0.045481975
cg04649215	0.070370445	0.001448799	0.045481975
cg00793088	0.085935121	0.001449559	0.045481975
cg27320207	0.025640695	0.001450069	0.045481975
cg27433898	0.069803449	0.001452851	0.045481975
cg25357825	-0.024086419	0.001454066	0.045481975
cg02002960	0.062591393	0.001454633	0.045481975
cg02556634	0.049767762	0.001455979	0.045481975
cg21534401	0.06864956	0.00145612	0.045481975
cg05978707	0.077937817	0.001456572	0.045481975
cg19276540	0.049115601	0.001456936	0.045481975
cg12381873	0.054841627	0.001457162	0.045481975
cg22902478	0.003009225	0.00145748	0.045481975
cg09146872	0.050913098	0.001458079	0.045481975
cg05623781	0.062155058	0.001458564	0.045481975
cg05357919	0.049700525	0.001462603	0.045481975
cg00116766	0.05978255	0.001464153	0.045481975
cg10772086	0.055011387	0.0014648	0.045481975
cg12217560	0.032052098	0.001465081	0.045481975
cg01000365	0.002138082	0.001466621	0.045481975
cg18864882	0.061499269	0.001466638	0.045481975
cg16738180	0.050802037	0.001467879	0.045481975
cg21821315	0.075079928	0.001469054	0.045481975
cg05167916	0.035167563	0.001470777	0.045481975
cg16011217	0.07297105	0.001472756	0.045481975
cg23051411	0.038580323	0.001475081	0.045481975
cg21710060	0.017783249	0.00147541	0.045481975
cg27309229	0.072648406	0.001475959	0.045481975
cg09494672	0.078400636	0.001477173	0.045481975
cg06880857	-0.005641968	0.00147928	0.045481975
cg00679763	-0.079304735	0.001480547	0.045481975
cg14743683	0.044918402	0.001481079	0.045481975
cg01100521	0.057841504	0.001481368	0.045481975
cg23332586	0.056206487	0.001482939	0.045481975
cg24600724	0.049607558	0.001483422	0.045481975
cg07875215	-0.020167351	0.001484256	0.045481975
cg09614629	0.04137735	0.001484927	0.045481975
cg20544605	0.071983047	0.001488087	0.045481975
cg15195495	-0.065045695	0.001489321	0.045481975
cg13213997	0.004690816	0.001490504	0.045481975
cg07623567	-0.049990906	0.001490719	0.045481975
cg19160887	-0.00346022	0.001493049	0.045481975
cg24099023	0.013119462	0.001496241	0.045481975
cg25736663	0.050184444	0.001500774	0.045481975
cg00277753	0.060971682	0.001500778	0.045481975
cg05956220	0.003013878	0.001501237	0.045481975
cg10244666	0.06717523	0.001504631	0.045481975
cg11571001	0.004652279	0.001506765	0.045481975
cg10173475	0.044285796	0.00150893	0.045481975
cg13042092	0.002278864	0.001508934	0.045481975
cg06228648	0.096574417	0.001509782	0.045481975
cg18246262	0.096769183	0.001514204	0.045481975
cg08952475	0.018817437	0.001514539	0.045481975
cg25338454	-0.022681375	0.001515143	0.045481975
cg14087051	0.003837266	0.001515407	0.045481975
cg27297441	0.082106796	0.001516955	0.045481975
cg07356555	0.040305175	0.001517098	0.045481975
cg01341170	0.066474375	0.001517557	0.045481975
cg00046026	0.044999806	0.001519132	0.045481975
cg21037784	0.067461059	0.001521142	0.045481975
cg18131689	0.1002285	0.001521548	0.045481975
cg05046371	0.00756585	0.001524316	0.045481975
cg04417236	0.099234859	0.001530169	0.045481975
cg25876882	0.032503823	0.001530303	0.045481975
cg17879376	-0.033976073	0.001531123	0.045481975
cg17133972	0.06451355	0.001531719	0.045481975
cg19609315	0.011745376	0.001531911	0.045481975
cg04520704	-0.07376951	0.001531986	0.045481975
cg09506526	0.005256084	0.001532376	0.045481975
cg11616701	-0.019871645	0.001533589	0.045481975
cg16156525	0.04173467	0.001537346	0.045481975
cg05811904	-0.059029007	0.001540687	0.045481975
cg14521318	0.006501837	0.001541988	0.045481975
cg00028598	0.05779465	0.001543278	0.045481975
cg09134205	0.05828219	0.001547511	0.045481975
cg26762347	0.094382829	0.001548816	0.045481975
cg23269320	0.08298279	0.001549177	0.045481975
cg24645868	0.087385877	0.001549458	0.045481975
cg25096282	0.014374964	0.00155043	0.045481975
cg24526596	0.045029417	0.001551126	0.045481975
cg00938429	0.031721833	0.001551767	0.045481975
cg14385438	0.003855955	0.001559141	0.045481975
cg01678091	0.075439757	0.001559621	0.045481975
cg00036119	0.059505179	0.00156302	0.045481975
cg06889571	0.085933902	0.001564115	0.045481975
cg03389662	0.002499514	0.001564631	0.045481975
cg08520743	-0.062765682	0.001565777	0.045481975
cg27226949	0.004545811	0.001565837	0.045481975
cg15671688	0.061963716	0.001566145	0.045481975
cg02503299	0.017639519	0.00156694	0.045481975
cg14489632	0.043083035	0.001568431	0.045481975
cg25962210	0.075431721	0.001568574	0.045481975
cg25241964	0.068154024	0.001569902	0.045481975
cg10737671	0.052297322	0.001571866	0.045481975
cg18073883	0.076772493	0.001573934	0.045481975
cg07031872	0.066294169	0.001576041	0.045481975
cg01059398	-0.029127858	0.001576056	0.045481975
cg09132790	0.054208162	0.001577583	0.045481975
cg06214770	0.003313509	0.001578105	0.045481975
cg02735423	0.084262209	0.001578121	0.045481975
cg05081514	0.008818337	0.001578718	0.045481975
cg24926760	0.003698893	0.001579282	0.045481975
cg00629116	0.044672653	0.001579427	0.045481975
cg01456691	-0.035066526	0.001580212	0.045481975
cg24272002	0.053719392	0.00158676	0.045481975
cg10657965	0.045070229	0.001587013	0.045481975
cg12459514	0.027665065	0.001587917	0.045481975
cg18834990	0.003107184	0.001588855	0.045481975
cg01254575	0.077609519	0.001589004	0.045481975
cg00961177	0.011548263	0.001589478	0.045481975
cg22291576	0.045506047	0.001589815	0.045481975
cg08828819	-0.063488296	0.001589862	0.045481975
cg18588811	0.065147339	0.001590216	0.045481975
cg09503853	0.027469612	0.001590387	0.045481975
cg07333922	0.092939299	0.001590533	0.045481975
cg14404164	0.052189905	0.001592082	0.045481975
cg06567195	-0.019878459	0.001592171	0.045481975
cg00027232	-0.024680739	0.001592587	0.045481975
cg05143954	0.008811047	0.001592612	0.045481975
cg18249027	0.056754658	0.001594295	0.045481975
cg02106223	0.069825513	0.001595893	0.045481975
cg18543270	0.128274518	0.001596377	0.045481975
cg20680669	0.033750973	0.001597715	0.045481975
cg01779765	0.081788111	0.001598832	0.045481975
cg08147389	-0.03199864	0.001600536	0.045481975
cg00034039	0.005586818	0.00160081	0.045481975
cg15031103	0.036747223	0.001604416	0.045481975
cg21302724	0.003651468	0.001604744	0.045481975
cg17668158	0.059962376	0.001605711	0.045481975
cg08303483	0.048325902	0.001607161	0.045481975
cg16713168	0.057689205	0.001607962	0.045481975
cg27322228	0.00721032	0.001608111	0.045481975
cg25940557	0.073349508	0.00160946	0.045481975
cg13536265	0.021464243	0.00160973	0.045481975
cg12002047	0.054702841	0.001611189	0.045481975
cg03175030	0.065186406	0.001611693	0.045481975
cg08591579	0.005109932	0.001612362	0.045481975
cg20231444	-0.003358925	0.001612888	0.045481975
cg02039400	0.067758602	0.001613176	0.045481975
cg26642540	0.060082507	0.001615656	0.045481975
cg16339286	0.083092719	0.001616421	0.045481975
cg24089209	0.056214847	0.001616789	0.045481975
cg08656504	0.003581781	0.001616868	0.045481975
cg20760360	0.022622126	0.001617627	0.045481975
cg26834192	0.055161243	0.00162264	0.045481975
cg06863171	0.00700552	0.001626849	0.045481975
cg05231480	0.038848858	0.001627069	0.045481975
cg00974579	0.070730464	0.001628437	0.045481975
cg08860143	0.061960175	0.001630186	0.045481975
cg04037640	0.057663363	0.001632029	0.045481975
cg16139401	0.002841301	0.001633229	0.045481975
cg01254505	-0.03982816	0.00163371	0.045481975
cg14252492	0.068976372	0.001634091	0.045481975
cg25329844	0.017929533	0.001635846	0.045481975
cg08865559	0.092421465	0.001637255	0.045481975
cg16785381	0.055033068	0.001637374	0.045481975
cg09561280	0.005603194	0.001638459	0.045481975
cg10422833	0.054980608	0.00163887	0.045481975
cg12913832	0.034608404	0.001639808	0.045481975
cg00701951	0.096446146	0.001640592	0.045481975
cg22800722	0.06265216	0.001640817	0.045481975
cg02111504	0.004447437	0.001641214	0.045481975
cg26557925	0.047933053	0.001642345	0.045481975
cg20140229	0.008908434	0.001642916	0.045481975
cg18909937	-0.005277901	0.00164324	0.045481975
cg03990847	0.006450954	0.001644117	0.045481975
cg13538517	0.065977345	0.001644819	0.045481975
cg11908155	-0.040892385	0.001645149	0.045481975
cg13903460	0.002916094	0.001646745	0.045481975
cg22457287	0.050819433	0.00164708	0.045481975
cg25360929	0.002545774	0.001647574	0.045481975
cg11190498	0.070376718	0.00164763	0.045481975
cg03626672	0.081354822	0.001648037	0.045481975
cg13380319	0.081933803	0.001648897	0.045481975
cg03404709	0.025785171	0.001649046	0.045481975
cg06335301	0.002990143	0.001650176	0.045481975
cg14000361	0.097664708	0.001650257	0.045481975
cg18326616	0.059454452	0.001652216	0.045481975
cg13956907	0.044895612	0.001652672	0.045481975
cg04390667	-0.004592668	0.001654953	0.045481975
cg19141258	0.059261791	0.001655827	0.045481975
cg21084702	0.032416224	0.00165641	0.045481975
cg10664842	0.080207126	0.001657129	0.045481975
cg16360868	0.062651975	0.001659324	0.045481975
cg15135773	0.057349775	0.001659975	0.045481975
cg02421734	0.067374654	0.001659993	0.045481975
cg23505823	0.085312171	0.001660475	0.045481975
cg07138551	0.084545125	0.001661095	0.045481975
cg22569340	0.00773841	0.001661966	0.045481975
cg18482268	0.070432906	0.001662341	0.045481975
cg26260038	-0.08000251	0.001662733	0.045481975
cg10542419	0.0029168	0.001663023	0.045481975
cg18487598	0.057446978	0.001665308	0.045481975
cg09954698	0.081861176	0.001665465	0.045481975
cg22475576	0.019639642	0.001665751	0.045481975
cg09294095	0.064348681	0.001668028	0.045481975
cg25404233	0.002190071	0.001668404	0.045481975
cg06068338	-0.007866959	0.001668861	0.045481975
cg22187843	0.004109007	0.001668991	0.045481975
cg17812313	0.034835051	0.001670268	0.045481975
cg25544384	0.087988254	0.001672237	0.045481975
cg03831648	-0.005440994	0.001674867	0.045481975
cg25319933	0.052306648	0.001674937	0.045481975
cg20648108	0.002615548	0.001675696	0.045481975
cg15067144	0.00266972	0.00167634	0.045481975
cg23599460	0.00477977	0.00167817	0.045481975
cg05100067	0.078268538	0.001678379	0.045481975
cg18571792	0.049512053	0.001679192	0.045481975
cg04119774	0.006645045	0.001684181	0.045481975
cg01972576	0.084913529	0.001684688	0.045481975
cg00935894	0.082017409	0.001685536	0.045481975
cg15393297	0.069420459	0.001686991	0.045481975
cg11944139	0.06658325	0.001688409	0.045481975
cg08246859	0.061614807	0.00168933	0.045481975
cg15778089	0.069960832	0.001689439	0.045481975
cg03037879	0.047321239	0.001689951	0.045481975
cg01510051	0.047621205	0.00169147	0.045481975
cg24038255	0.053364701	0.001692006	0.045481975
cg21332305	0.040607418	0.001692384	0.045481975
cg17274742	0.069123029	0.001693397	0.045481975
cg19632953	0.01521633	0.001694241	0.045481975
cg04107939	-0.048947037	0.001694797	0.045481975
cg21870321	0.005019347	0.00170019	0.045481975
cg02084485	0.088820303	0.001700335	0.045481975
cg18801945	-0.026959298	0.001701652	0.045481975
cg17973661	0.041065356	0.001702955	0.045481975
cg22402059	0.003444559	0.001703674	0.045481975
cg14634826	0.080596125	0.001703937	0.045481975
cg03464514	0.08071825	0.001704039	0.045481975
cg10803243	0.006180062	0.001704475	0.045481975
cg27149136	0.037386774	0.001706832	0.045481975
cg19096389	0.065801709	0.001707142	0.045481975
cg08954025	0.079561341	0.001707924	0.045481975
cg02190610	0.003488789	0.001708586	0.045481975
cg13558087	0.046176622	0.001708907	0.045481975
cg27467996	0.003343498	0.001709805	0.045481975
cg01808736	-0.065958556	0.001712237	0.045481975
cg19972591	0.008532214	0.001714997	0.045481975
cg17654050	-0.01293933	0.001715927	0.045481975
cg24110916	0.003920272	0.001717927	0.045481975
cg18315861	0.060296991	0.001719999	0.045481975
cg05539101	0.040714582	0.001720144	0.045481975
cg12100537	0.008486569	0.001720873	0.045481975
cg23337845	0.015509889	0.001721221	0.045481975
cg10700634	0.046311148	0.001721695	0.045481975
cg00348621	-0.021316944	0.001721736	0.045481975
cg13032151	0.003583426	0.001722678	0.045481975
cg17233506	0.053473313	0.001725822	0.045481975
cg03474782	0.058526019	0.001728931	0.045481975
cg09493401	0.004864943	0.001729086	0.045481975
cg00473031	0.03294347	0.00172965	0.045481975
cg17180218	-0.003857314	0.001730757	0.045481975
cg12804484	0.045773306	0.001731138	0.045481975
cg18219713	0.095667671	0.001732283	0.045481975
cg06698399	0.085370943	0.001733512	0.045481975
cg11884243	0.062362335	0.001734	0.045481975
cg14630099	0.049069834	0.001734335	0.045481975
cg18440839	-0.058861483	0.001734562	0.045481975
cg05899471	0.085298804	0.001734639	0.045481975
cg11214962	0.03975866	0.001735211	0.045481975
cg24317585	0.057022628	0.001739481	0.045481975
cg21780600	0.052181659	0.001739973	0.045481975
cg23453466	0.053506586	0.00174036	0.045481975
cg01046951	0.069385051	0.001741501	0.045481975
cg07532072	0.006738495	0.001742426	0.045481975
cg00201819	0.039040522	0.001744357	0.045481975
cg25318971	0.067131355	0.001745181	0.045481975
cg25802465	0.047452663	0.001745942	0.045481975
cg23145915	0.004288945	0.001746086	0.045481975
cg02100150	0.038567977	0.001746971	0.045481975
cg19404567	0.026069543	0.001748438	0.045481975
cg13954127	0.073585039	0.001749971	0.045481975
cg04737350	0.027468765	0.001752842	0.045481975
cg19541912	0.068765075	0.001755958	0.045481975
cg01707820	0.050618916	0.001755983	0.045481975
cg07642705	0.0038766	0.001756394	0.045481975
cg03170619	0.005296507	0.001756446	0.045481975
cg11813497	0.082759264	0.001756507	0.045481975
cg22449370	0.041262541	0.001757388	0.045481975
cg14664879	0.003458258	0.001759256	0.045481975
cg23361590	0.033608447	0.00175946	0.045481975
cg09769218	0.053573939	0.001759908	0.045481975
cg22122098	-0.067303529	0.001760941	0.045481975
cg07862744	-0.003119276	0.001760976	0.045481975
cg16965605	-0.071073252	0.001762178	0.045481975
cg06612122	0.059625752	0.001764633	0.045481975
cg25381091	0.012114699	0.001764754	0.045481975
cg20487572	-0.007479282	0.001765309	0.045481975
cg10023652	0.087063798	0.001765323	0.045481975
cg26015003	-0.006909123	0.001767728	0.045481975
cg02311496	0.050419191	0.001768288	0.045481975
cg19631576	0.055114861	0.001768372	0.045481975
cg06626232	0.071969634	0.001768631	0.045481975
cg17221980	0.012330487	0.001769361	0.045481975
cg21535366	0.066689587	0.001770604	0.045481975
cg11975790	0.036341466	0.001771417	0.045481975
cg06966242	0.080481413	0.001772683	0.045481975
cg06824980	0.001967706	0.001774059	0.045481975
cg11159519	0.037443324	0.001774862	0.045481975
cg14575255	0.041317833	0.001774918	0.045481975
cg03603122	0.075030123	0.001776669	0.045481975
cg22719308	0.017713705	0.001777386	0.045481975
cg07185596	0.009143184	0.001778026	0.045481975
cg06018296	0.04181292	0.001779104	0.045481975
cg12995410	0.005559717	0.001779254	0.045481975
cg25274975	-0.057631706	0.001780278	0.045481975
[truncated: 40,311 more rows]
