# Supplementary material for: Identification of DNA methylation characteristics associated with metastasis and prognosis in colorectal cancer
Source: BMC Med Genomics. 2024 May 10;17:127. doi: 10.1186/s12920-024-01898-4 (PMC11088068; doi:10.1186/s12920-024-01898-4)
Supplement: Supplementary file 2 — Supplementary Material 2. [file 12920_2024_1898_MOESM2_ESM.txt]

ID	Description	GeneRatio	BgRatio	pvalue	p.adjust	qvalue	geneID	Count
hsa04514	Cell adhesion molecules	10/169	157/8190	0.00147823544498026	0.369558861245065	0.369558861245065	CDH4/HLA-DRA/MAG/CLDN8/PTPRF/NRXN1/VCAN/ITGA9/CADM3/CLDN10	10
hsa04961	Endocrine and other factor-regulated calcium reabsorption	5/169	53/8190	0.00454836787049779	0.436745765112744	0.436745765112744	ATP2B1/CLTA/PRKCB/ATP1A4/ESR1	5
hsa04024	cAMP signaling pathway	11/169	221/8190	0.00594817547862914	0.436745765112744	0.436745765112744	LHCGR/TSHR/ATP2B1/HHIP/PDE3B/FFAR2/PPP1R1B/ATP1A4/CHRM2/OXTR/CHRM1	11
hsa04530	Tight junction	9/169	169/8190	0.0081792799211223	0.436745765112744	0.436745765112744	TJP1/CLDN8/MYL6B/NF2/VASP/LLGL1/MPDZ/CLDN10/CD1E	9
hsa00770	Pantothenate and CoA biosynthesis	3/169	21/8190	0.00873491530225489	0.436745765112744	0.436745765112744	ALDH1B1/VNN2/DPYS	3
hsa04917	Prolactin signaling pathway	5/169	70/8190	0.0145097778463535	0.604574076931397	0.604574076931397	ELF5/LHCGR/TH/SOCS1/ESR1	5
hsa04080	Neuroactive ligand-receptor interaction	14/169	362/8190	0.0173548732338278	0.619816901208136	0.619816901208136	F2RL1/MC3R/NPBWR2/LHCGR/TSHR/CALCR/NTSR2/TRHR/PDYN/OPRL1/GABRG1/CHRM2/OXTR/CHRM1	14
hsa04392	Hippo signaling pathway - multiple species	3/169	29/8190	0.0212842414427214	0.665132545085043	0.665132545085043	RASSF1/NF2/DCHS1	3
hsa04020	Calcium signaling pathway	10/169	240/8190	0.0266616583695127	0.740601621375354	0.740601621375354	LHCGR/VEGFB/ATP2B1/TNNC1/TRHR/PRKCB/TNNC2/CHRM2/OXTR/CHRM1	10
hsa05410	Hypertrophic cardiomyopathy	5/169	90/8190	0.0380605966597024	0.95151491649256	0.95151491649256	SGCG/CACNG6/TNNC1/ITGA9/ITGA5	5
hsa05414	Dilated cardiomyopathy	5/169	96/8190	0.048048421392873	0.99847572410673	0.998475724106729	SGCG/CACNG6/TNNC1/ITGA9/ITGA5	5
