# Supplementary material for: Identification of DNA methylation characteristics associated with metastasis and prognosis in colorectal cancer
Source: BMC Med Genomics. 2024 May 10;17:127. doi: 10.1186/s12920-024-01898-4 (PMC11088068; doi:10.1186/s12920-024-01898-4)
Supplement: Supplementary file 3 — Supplementary Material 3. [file 12920_2024_1898_MOESM3_ESM.xls]

## Sheet: Annotation
MyList	Gene ID	Type	Tax ID	Homologene Gene ID	Homologene Gene Tax ID	Gene Symbol	Description	Biological Process (GO)	Kinase Class (UniProt)	Protein Function (Protein Atlas)	Subcellular Location (Protein Atlas)	Drug (DrugBank)	Canonical Pathways	Hallmark Gene Sets	R-HSA-388396 GPCR downstream signalling	GO:0006366 transcription by RNA polymeras	M167 PID AP1 PATHWAY	GO:0050890 cognition	GO:0098609 cell-cell adhesion	R-HSA-1280218 Adaptive Immune System	GO:0007188 adenylate cyclase-modulating G	R-HSA-397014 Muscle contraction	R-HSA-9006934 Signaling by Receptor Tyrosine	GO:0051051 negative regulation of transpo	GO:0043269 regulation of ion transport	GO:0071345 cellular response to cytokine	GO:0060627 regulation of vesicle-mediated	GO:0048511 rhythmic process	GO:0048729 tissue morphogenesis	GO:0060745 mammary gland branching involv	GO:0002752 cell surface pattern recogniti	R-HSA-9675108 Nervous system development	GO:0045216 cell-cell junction organizatio	GO:0032963 collagen metabolic process
CDH4	1002	symbol	H. sapiens	1002	H. sapiens	CDH4	cadherin 4	GO:0045773 positive regulation of axon extension;GO:0048675 axon extension;GO:0007157 heterophilic cell-cell adhesion via plasma membrane cell adhesion molecules			Plasma membrane (Supported)			(M5915)HALLMARK APICAL JUNCTION	0.0	0.0	0.0	0.0	1.0	0.0	0.0	0.0	0.0	0.0	0.0	0.0	0.0	0.0	0.0	0.0	0.0	0.0	0.0	0.0
HLA-DRA	3122	symbol	H. sapiens	3122	H. sapiens	HLA-DRA	major histocompatibility complex, class II, DR alpha	GO:0002491 antigen processing and presentation of endogenous peptide antigen via MHC class II;GO:0002469 myeloid dendritic cell antigen processing and presentation;GO:0002468 dendritic cell antigen processing and presentation				1D09C3; Coccidioides immitis spherule	(M290)PID IL12 STAT4 PATHWAY; (M54)PID IL12 2PATHWAY; (M34)PID TCR PATHWAY	(M5950)HALLMARK ALLOGRAFT REJECTION	0.0	0.0	0.0	1.0	1.0	1.0	0.0	0.0	0.0	0.0	0.0	1.0	0.0	0.0	0.0	0.0	0.0	0.0	0.0	0.0
GLIPR1L2	144321	symbol	H. sapiens	144321	H. sapiens	GLIPR1L2	GLIPR1 like 2	GO:0007339 binding of sperm to zona pellucida;GO:0035036 sperm-egg recognition;GO:0009988 cell-cell recognition		Predicted intracellular proteins	Golgi apparatus (Approved); Additional: Vesicles				0.0	0.0	0.0	0.0	0.0	0.0	0.0	0.0	0.0	0.0	0.0	0.0	0.0	0.0	0.0	0.0	0.0	0.0	0.0	0.0
SPATA2	9825	symbol	H. sapiens	9825	H. sapiens	SPATA2	spermatogenesis associated 2	GO:1990108 protein linear deubiquitination;GO:0072520 seminiferous tubule development;GO:0070266 necroptotic process		Predicted intracellular proteins	Nucleoli fibrillar center (Approved); Additional: Nucleoplasm				0.0	0.0	0.0	0.0	0.0	0.0	0.0	0.0	0.0	0.0	0.0	0.0	0.0	0.0	0.0	0.0	0.0	0.0	0.0	0.0
DPPA2	151871	symbol	H. sapiens	151871	H. sapiens	DPPA2	developmental pluripotency associated 2	GO:0048731 system development;GO:0007275 multicellular organism development;GO:0048856 anatomical structure development		Predicted intracellular proteins	Nucleoplasm (Approved)				0.0	0.0	0.0	0.0	0.0	0.0	0.0	0.0	0.0	0.0	0.0	0.0	0.0	0.0	0.0	0.0	0.0	0.0	0.0	0.0
C16orf53	79447	gene_synonym	H. sapiens	79447	H. sapiens	PAGR1	PAXIP1 associated glutamate rich protein 1	GO:0033148 positive regulation of intracellular estrogen receptor signaling pathway;GO:0033145 positive regulation of intracellular steroid hormone receptor signaling pathway;GO:0033146 regulation of intracellular estrogen receptor signaling pathway		Predicted intracellular proteins					0.0	0.0	0.0	0.0	0.0	0.0	0.0	0.0	0.0	0.0	0.0	0.0	0.0	0.0	0.0	0.0	0.0	0.0	0.0	0.0
C1orf212	113444	gene_synonym	H. sapiens	113444	H. sapiens	SMIM12	small integral membrane protein 12				Mitochondria (Approved)				0.0	0.0	0.0	0.0	0.0	0.0	0.0	0.0	0.0	0.0	0.0	0.0	0.0	0.0	0.0	0.0	0.0	0.0	0.0	0.0
OCIAD1	54940	symbol	H. sapiens	54940	H. sapiens	OCIAD1	OCIA domain containing 1	GO:0061484 hematopoietic stem cell homeostasis;GO:0046427 positive regulation of receptor signaling pathway via JAK-STAT;GO:1904894 positive regulation of receptor signaling pathway via STAT		Predicted intracellular proteins	Mitochondria (Approved)				0.0	0.0	0.0	0.0	0.0	0.0	0.0	0.0	0.0	0.0	0.0	0.0	0.0	0.0	0.0	0.0	0.0	0.0	0.0	0.0
GBP4	115361	symbol	H. sapiens	115361	H. sapiens	GBP4	guanylate binding protein 4	GO:0042832 defense response to protozoan;GO:0001562 response to protozoan;GO:0071346 cellular response to interferon-gamma		Predicted intracellular proteins	Golgi apparatus (Supported); Additional: Plasma membrane			(M5911)HALLMARK INTERFERON ALPHA RESPONSE; (M5947)HALLMARK IL2 STAT5 SIGNALING; (M5913)HALLMARK INTERFERON GAMMA RESPONSE	0.0	0.0	0.0	0.0	0.0	0.0	0.0	0.0	0.0	0.0	0.0	1.0	0.0	0.0	0.0	0.0	0.0	0.0	0.0	0.0
STIP1	10963	symbol	H. sapiens	10963	H. sapiens	STIP1	stress induced phosphoprotein 1	GO:0098760 response to interleukin-7;GO:0098761 cellular response to interleukin-7;GO:0006457 protein folding		Predicted intracellular proteins	Nucleoplasm;Plasma membrane (Approved); Additional: Cytosol	Copper		(M5941)HALLMARK UV RESPONSE UP; (M5924)HALLMARK MTORC1 SIGNALING	0.0	0.0	0.0	0.0	0.0	0.0	0.0	0.0	0.0	0.0	0.0	1.0	0.0	0.0	0.0	0.0	0.0	0.0	0.0	0.0
F2RL1	2150	symbol	H. sapiens	2150	H. sapiens	F2RL1	F2R like trypsin receptor 1	GO:0070962 positive regulation of neutrophil mediated killing of bacterium;GO:0070963 positive regulation of neutrophil mediated killing of gram-negative bacterium;GO:0070960 positive regulation of neutrophil mediated cytotoxicity		G-protein coupled receptors:GPCRs excl olfactory receptors; Transporters	Plasma membrane (Approved)			(M5890)HALLMARK TNFA SIGNALING VIA NFKB; (M5953)HALLMARK KRAS SIGNALING UP	1.0	0.0	0.0	0.0	0.0	0.0	0.0	0.0	0.0	1.0	0.0	0.0	1.0	0.0	1.0	0.0	0.0	0.0	1.0	0.0
ORC2L	4999	gene_synonym	H. sapiens	4999	H. sapiens	ORC2	origin recognition complex subunit 2	GO:0006270 DNA replication initiation;GO:0006261 DNA-templated DNA replication;GO:0006260 DNA replication		Predicted intracellular proteins	Nucleoplasm (Supported); Additional: Cytosol			(M5925)HALLMARK E2F TARGETS; (M5926)HALLMARK MYC TARGETS V1	0.0	0.0	0.0	0.0	0.0	0.0	0.0	0.0	0.0	0.0	0.0	0.0	0.0	0.0	0.0	0.0	0.0	0.0	0.0	0.0
AURKB	9212	symbol	H. sapiens	9212	H. sapiens	AURKB	aurora kinase B	GO:1905115 regulation of lateral attachment of mitotic spindle microtubules to kinetochore;GO:1905116 positive regulation of lateral attachment of mitotic spindle microtubules to kinetochore;GO:0044878 mitotic cytokinesis checkpoint signaling	yes	Predicted intracellular proteins; Enzymes; Cancer-related genes:Candidate cancer biomarkers; Potential drug targets; ENZYME proteins:Transferases; Kinases; Disease related genes	Nucleoplasm (Enhanced); Additional: Midbody	Hesperidin; AT9283; Enzastaurin; Reversine; Fostamatinib	(M242)PID AURORA A PATHWAY; (M14)PID AURORA B PATHWAY; (M176)PID FOXM1 PATHWAY	(M5901)HALLMARK G2M CHECKPOINT; (M5925)HALLMARK E2F TARGETS	0.0	0.0	0.0	0.0	0.0	0.0	0.0	0.0	0.0	0.0	0.0	0.0	0.0	0.0	1.0	0.0	0.0	0.0	0.0	0.0
SGCG	6445	symbol	H. sapiens	6445	H. sapiens	SGCG	sarcoglycan gamma	GO:0060047 heart contraction;GO:0003015 heart process;GO:0048738 cardiac muscle tissue development		Disease related genes; Human disease related genes:Musculoskeletal diseases:Muscular diseases				(M5909)HALLMARK MYOGENESIS; (M5930)HALLMARK EPITHELIAL MESENCHYMAL TRANSITION	0.0	0.0	0.0	0.0	0.0	0.0	0.0	0.0	0.0	0.0	0.0	0.0	0.0	0.0	0.0	0.0	0.0	0.0	0.0	0.0
ZNF280A	129025	symbol	H. sapiens	129025	H. sapiens	ZNF280A	zinc finger protein 280A	GO:0006357 regulation of transcription by RNA polymerase II;GO:0006355 regulation of DNA-templated transcription;GO:1903506 regulation of nucleic acid-templated transcription		Predicted intracellular proteins; Transcription factors:Zinc-coordinating DNA-binding domains	Nucleoplasm (Approved)				0.0	0.0	0.0	0.0	0.0	0.0	0.0	0.0	0.0	0.0	0.0	0.0	0.0	0.0	0.0	0.0	0.0	0.0	0.0	0.0
FRMD4A	55691	symbol	H. sapiens	55691	H. sapiens	FRMD4A	FERM domain containing 4A	GO:0090162 establishment of epithelial cell polarity;GO:0050709 negative regulation of protein secretion;GO:0030010 establishment of cell polarity		Predicted intracellular proteins; Disease related genes; Human disease related genes:Congenital malformations:Congenital malformations of the nervous system	Golgi apparatus (Approved); Additional: Nucleoplasm				0.0	0.0	0.0	0.0	0.0	0.0	0.0	0.0	0.0	1.0	0.0	0.0	0.0	0.0	0.0	0.0	0.0	0.0	0.0	0.0
OR2L13	284521	symbol	H. sapiens	284521	H. sapiens	OR2L13	olfactory receptor family 2 subfamily L member 13	GO:0050911 detection of chemical stimulus involved in sensory perception of smell;GO:0007608 sensory perception of smell;GO:0050907 detection of chemical stimulus involved in sensory perception		G-protein coupled receptors:Odorant/olfactory and gustatory receptors					0.0	0.0	0.0	0.0	0.0	0.0	0.0	0.0	0.0	0.0	0.0	0.0	0.0	0.0	0.0	0.0	0.0	0.0	0.0	0.0
EFS	10278	symbol	H. sapiens	10278	H. sapiens	EFS	embryonal Fyn-associated substrate	GO:0090527 actin filament reorganization;GO:0031532 actin cytoskeleton reorganization;GO:0007015 actin filament organization		Predicted intracellular proteins	Nucleoplasm (Uncertain); Additional: Cytosol			(M5909)HALLMARK MYOGENESIS	0.0	0.0	0.0	0.0	0.0	0.0	0.0	0.0	0.0	0.0	0.0	0.0	0.0	0.0	0.0	0.0	0.0	0.0	0.0	0.0
TCL1A	8115	symbol	H. sapiens	8115	H. sapiens	TCL1A	TCL1 family AKT coactivator A	GO:0010918 positive regulation of mitochondrial membrane potential;GO:0045838 positive regulation of membrane potential;GO:0051881 regulation of mitochondrial membrane potential		Predicted intracellular proteins; Disease related genes; Cancer-related genes	Cytosol;Endoplasmic reticulum (Enhanced); Additional: Nucleoplasm			(M5956)HALLMARK KRAS SIGNALING DN	0.0	0.0	0.0	0.0	0.0	0.0	0.0	0.0	1.0	0.0	0.0	1.0	0.0	0.0	0.0	0.0	0.0	0.0	0.0	0.0
MC3R	4159	symbol	H. sapiens	4159	H. sapiens	MC3R	melanocortin 3 receptor	GO:0042309 homoiothermy;GO:0045475 locomotor rhythm;GO:0048512 circadian behavior		G-protein coupled receptors:GPCRs excl olfactory receptors; Human disease related genes:Endocrine and metabolic diseases:Other endocrine and metabolic diseases		Bremelanotide			1.0	0.0	0.0	1.0	0.0	0.0	1.0	0.0	0.0	0.0	0.0	0.0	0.0	1.0	0.0	0.0	0.0	0.0	0.0	0.0
ENC1	8507	symbol	H. sapiens	8507	H. sapiens	ENC1	ectodermal-neural cortex 1	GO:0010499 proteasomal ubiquitin-independent protein catabolic process;GO:0010976 positive regulation of neuron projection development;GO:0017148 negative regulation of translation		Predicted intracellular proteins; Cancer-related genes:Candidate cancer biomarkers	Plasma membrane (Uncertain)				0.0	0.0	0.0	0.0	0.0	1.0	0.0	0.0	0.0	0.0	0.0	0.0	0.0	0.0	0.0	0.0	0.0	0.0	0.0	0.0
GRHPR	9380	symbol	H. sapiens	9380	H. sapiens	GRHPR	glyoxylate and hydroxypyruvate reductase	GO:0046487 glyoxylate metabolic process;GO:0006081 cellular aldehyde metabolic process;GO:0043648 dicarboxylic acid metabolic process		ENZYME proteins:Oxidoreductases; Enzymes; Potential drug targets; Predicted intracellular proteins; Disease related genes; Human disease related genes:Congenital disorders of metabolism:Congenital disorders of carbohydrate metabolism	Cytosol (Approved); Additional: Nucleoplasm			(M5935)HALLMARK FATTY ACID METABOLISM; (M5891)HALLMARK HYPOXIA	0.0	0.0	0.0	0.0	0.0	0.0	0.0	0.0	0.0	0.0	0.0	0.0	0.0	0.0	0.0	0.0	0.0	0.0	0.0	0.0
DMRT2	10655	symbol	H. sapiens	10655	H. sapiens	DMRT2	doublesex and mab-3 related transcription factor 2	GO:2000287 positive regulation of myotome development;GO:2000290 regulation of myotome development;GO:0061055 myotome development		Predicted intracellular proteins; Transcription factors:Zinc-coordinating DNA-binding domains	Nucleoli;Nucleoplasm (Approved); Additional: Centriolar satellite;Vesicles				0.0	0.0	0.0	0.0	0.0	0.0	0.0	0.0	0.0	0.0	0.0	0.0	0.0	0.0	0.0	0.0	0.0	0.0	0.0	0.0
TDP1	55775	symbol	H. sapiens	55775	H. sapiens	TDP1	tyrosyl-DNA phosphodiesterase 1	GO:0000012 single strand break repair;GO:0006302 double-strand break repair;GO:0090305 nucleic acid phosphodiester bond hydrolysis		Predicted intracellular proteins; Disease related genes; Human disease related genes:Nervous system diseases:Neurodegenerative diseases	Nucleoplasm (Supported); Additional: Plasma membrane				0.0	0.0	0.0	0.0	0.0	0.0	0.0	0.0	0.0	0.0	0.0	0.0	0.0	0.0	0.0	0.0	0.0	0.0	0.0	0.0
PTPN21	11099	symbol	H. sapiens	11099	H. sapiens	PTPN21	protein tyrosine phosphatase non-receptor type 21	GO:0006470 protein dephosphorylation;GO:0016311 dephosphorylation;GO:0006796 phosphate-containing compound metabolic process		Predicted intracellular proteins; Enzymes; ENZYME proteins:Hydrolases	Cytosol (Approved); Additional: Golgi apparatus		(M281)PID FAK PATHWAY	(M5908)HALLMARK ANDROGEN RESPONSE; (M5942)HALLMARK UV RESPONSE DN	0.0	0.0	0.0	0.0	0.0	0.0	0.0	0.0	0.0	0.0	0.0	0.0	0.0	0.0	0.0	0.0	0.0	0.0	0.0	0.0
DMKN	93099	symbol	H. sapiens	93099	H. sapiens	DMKN	dermokine	GO:1903575 cornified envelope assembly;GO:0071709 membrane assembly;GO:0044091 membrane biogenesis		Predicted intracellular proteins; Predicted secreted proteins	Cytosol;Nucleoplasm (Approved)				0.0	0.0	0.0	0.0	0.0	0.0	0.0	0.0	0.0	0.0	0.0	0.0	0.0	0.0	0.0	0.0	0.0	0.0	0.0	0.0
VAMP3	9341	symbol	H. sapiens	9341	H. sapiens	VAMP3	vesicle associated membrane protein 3	GO:0001921 positive regulation of receptor recycling;GO:0035493 SNARE complex assembly;GO:0001919 regulation of receptor recycling		Cancer-related genes:Candidate cancer biomarkers; Transporters:Transporter channels and pores			(M67)PID ARF6 TRAFFICKING PATHWAY	(M5910)HALLMARK PROTEIN SECRETION	0.0	0.0	0.0	0.0	0.0	1.0	0.0	0.0	0.0	1.0	0.0	1.0	0.0	0.0	0.0	0.0	0.0	0.0	0.0	0.0
MYO16	23026	symbol	H. sapiens	23026	H. sapiens	MYO16	myosin XVI	GO:0014065 phosphatidylinositol 3-kinase signaling;GO:0048015 phosphatidylinositol-mediated signaling;GO:0048017 inositol lipid-mediated signaling		Predicted intracellular proteins	Vesicles (Approved)				0.0	0.0	0.0	0.0	0.0	0.0	0.0	0.0	0.0	0.0	0.0	0.0	0.0	0.0	0.0	0.0	0.0	0.0	0.0	0.0
CHRAC1	54108	symbol	H. sapiens	54108	H. sapiens	CHRAC1	chromatin accessibility complex subunit 1	GO:0071897 DNA biosynthetic process;GO:0006334 nucleosome assembly;GO:0006275 regulation of DNA replication		Predicted intracellular proteins	Nucleoplasm (Approved)				0.0	0.0	0.0	0.0	0.0	0.0	0.0	0.0	0.0	0.0	0.0	0.0	0.0	0.0	0.0	0.0	0.0	0.0	0.0	0.0
GCM2	9247	symbol	H. sapiens	9247	H. sapiens	GCM2	glial cells missing transcription factor 2	GO:0060017 parathyroid gland development;GO:0030643 cellular phosphate ion homeostasis;GO:0072502 cellular trivalent inorganic anion homeostasis		Transcription factors:beta-Hairpin exposed by an alpha/beta-scaffold; Predicted intracellular proteins; Disease related genes; Human disease related genes:Endocrine and metabolic diseases:Parathyroid diseases					0.0	1.0	0.0	0.0	0.0	0.0	0.0	0.0	0.0	0.0	0.0	0.0	0.0	0.0	0.0	0.0	0.0	0.0	0.0	0.0
COX16	51241	symbol	H. sapiens	51241	H. sapiens	COX16	cytochrome c oxidase assembly factor COX16	GO:0033617 mitochondrial cytochrome c oxidase assembly;GO:0008535 respiratory chain complex IV assembly;GO:0017004 cytochrome complex assembly		Transporters:Primary Active Transporters; Predicted intracellular proteins	Mitochondria (Supported)				0.0	0.0	0.0	0.0	0.0	0.0	0.0	0.0	0.0	0.0	0.0	0.0	0.0	0.0	0.0	0.0	0.0	0.0	0.0	0.0
ANKRD42	338699	symbol	H. sapiens	338699	H. sapiens	ANKRD42	ankyrin repeat domain 42	GO:0051092 positive regulation of NF-kappaB transcription factor activity;GO:0051091 positive regulation of DNA-binding transcription factor activity;GO:0051090 regulation of DNA-binding transcription factor activity		Predicted intracellular proteins	Cytosol;Nucleoplasm (Approved); Additional: Plasma membrane				0.0	0.0	0.0	0.0	0.0	0.0	0.0	0.0	0.0	0.0	0.0	0.0	0.0	0.0	0.0	0.0	0.0	0.0	0.0	0.0
ODF3L1	161753	symbol	H. sapiens	161753	H. sapiens	ODF3L1	outer dense fiber of sperm tails 3 like 1			Predicted intracellular proteins					0.0	0.0	0.0	0.0	0.0	0.0	0.0	0.0	0.0	0.0	0.0	0.0	0.0	0.0	0.0	0.0	0.0	0.0	0.0	0.0
PSMB8	5696	symbol	H. sapiens	5696	H. sapiens	PSMB8	proteasome 20S subunit beta 8	GO:0019882 antigen processing and presentation;GO:0045444 fat cell differentiation;GO:0010498 proteasomal protein catabolic process		ENZYME proteins:Hydrolases; FDA approved drug targets:Small molecule drugs; Enzymes; Peptidases:Threonine-type peptidases; Human disease related genes:Immune system diseases:Other immune system diseases; Predicted intracellular proteins; Disease related genes	Vesicles (Approved); Additional: Cytokinetic bridge	Carfilzomib		(M5911)HALLMARK INTERFERON ALPHA RESPONSE; (M5913)HALLMARK INTERFERON GAMMA RESPONSE; (M5953)HALLMARK KRAS SIGNALING UP	0.0	0.0	0.0	0.0	0.0	1.0	0.0	0.0	0.0	0.0	0.0	1.0	0.0	0.0	0.0	0.0	0.0	1.0	0.0	0.0
DEFB129	140881	symbol	H. sapiens	140881	H. sapiens	DEFB129	defensin beta 129	GO:0042742 defense response to bacterium;GO:0009617 response to bacterium;GO:0098542 defense response to other organism		Predicted secreted proteins					0.0	0.0	0.0	0.0	0.0	0.0	0.0	0.0	0.0	0.0	0.0	0.0	0.0	0.0	0.0	0.0	0.0	0.0	0.0	0.0
AOAH	313	symbol	H. sapiens	313	H. sapiens	AOAH	acyloxyacyl hydrolase	GO:0008653 lipopolysaccharide metabolic process;GO:0009104 lipopolysaccharide catabolic process;GO:0044247 cellular polysaccharide catabolic process		Enzymes; ENZYME proteins:Hydrolases; Predicted secreted proteins	Vesicles (Uncertain)				0.0	0.0	0.0	0.0	0.0	0.0	0.0	0.0	0.0	0.0	0.0	0.0	0.0	0.0	0.0	0.0	0.0	0.0	0.0	0.0
PAEP	5047	symbol	H. sapiens	5047	H. sapiens	PAEP	progestagen associated endometrial protein	GO:1902491 negative regulation of sperm capacitation;GO:1902490 regulation of sperm capacitation;GO:2000359 regulation of binding of sperm to zona pellucida		Predicted intracellular proteins; Predicted secreted proteins		12-Bromododecanoic Acid; Palmitic Acid; Glycerin			0.0	0.0	0.0	0.0	0.0	0.0	0.0	0.0	0.0	0.0	0.0	0.0	0.0	0.0	0.0	0.0	0.0	0.0	0.0	0.0
H19	283120	symbol	H. sapiens	283120	H. sapiens	H19	H19 imprinted maternally expressed transcript	GO:1903945 positive regulation of hepatocyte apoptotic process;GO:1901670 negative regulation of superoxide dismutase activity;GO:1904832 negative regulation of removal of superoxide radicals							0.0	0.0	0.0	0.0	0.0	0.0	0.0	0.0	0.0	0.0	0.0	0.0	0.0	0.0	0.0	0.0	0.0	0.0	0.0	0.0
KCTD8	386617	symbol	H. sapiens	386617	H. sapiens	KCTD8	potassium channel tetramerization domain containing 8	GO:0008277 regulation of G protein-coupled receptor signaling pathway;GO:0051260 protein homooligomerization;GO:0051259 protein complex oligomerization		Predicted intracellular proteins	Vesicles (Approved)				0.0	0.0	0.0	0.0	0.0	0.0	0.0	0.0	0.0	0.0	0.0	0.0	0.0	0.0	0.0	0.0	0.0	0.0	0.0	0.0
TJP1	7082	symbol	H. sapiens	7082	H. sapiens	TJP1	tight junction protein 1	GO:2000250 negative regulation of actin cytoskeleton reorganization;GO:1902396 protein localization to bicellular tight junction;GO:0071896 protein localization to adherens junction	yes	Predicted intracellular proteins; Transporters:Accessory Factors Involved in Transport	Cell Junctions (Enhanced)		(M193)PID NEPHRIN NEPH1 PATHWAY; (M156)PID ECADHERIN NASCENT AJ PATHWAY	(M5896)HALLMARK TGF BETA SIGNALING; (M5942)HALLMARK UV RESPONSE DN; (M5915)HALLMARK APICAL JUNCTION	0.0	0.0	0.0	0.0	1.0	0.0	0.0	0.0	0.0	0.0	0.0	0.0	0.0	0.0	0.0	0.0	0.0	0.0	1.0	0.0
ITGAE	3682	symbol	H. sapiens	3682	H. sapiens	ITGAE	integrin subunit alpha E	GO:0033627 cell adhesion mediated by integrin;GO:0007229 integrin-mediated signaling pathway;GO:0007160 cell-matrix adhesion		Predicted intracellular proteins; CD markers			(M47)PID INTEGRIN CS PATHWAY; (M156)PID ECADHERIN NASCENT AJ PATHWAY	(M5947)HALLMARK IL2 STAT5 SIGNALING	0.0	0.0	0.0	0.0	1.0	0.0	0.0	0.0	1.0	0.0	0.0	0.0	0.0	0.0	0.0	0.0	0.0	0.0	0.0	1.0
TMPRSS11B	132724	symbol	H. sapiens	132724	H. sapiens	TMPRSS11B	transmembrane serine protease 11B	GO:0006508 proteolysis;GO:0019538 protein metabolic process;GO:1901564 organonitrogen compound metabolic process		Enzymes; Peptidases:Serine-type peptidases					0.0	0.0	0.0	0.0	0.0	0.0	0.0	0.0	0.0	0.0	0.0	0.0	0.0	0.0	0.0	0.0	0.0	0.0	0.0	0.0
APBA2	321	symbol	H. sapiens	321	H. sapiens	APBA2	amyloid beta precursor protein binding family A member 2	GO:2000300 regulation of synaptic vesicle exocytosis;GO:0035264 multicellular organism growth;GO:0046928 regulation of neurotransmitter secretion		Predicted intracellular proteins; Transporters:Accessory Factors Involved in Transport	Golgi apparatus (Enhanced)				0.0	0.0	0.0	1.0	0.0	0.0	0.0	0.0	0.0	1.0	0.0	0.0	1.0	0.0	0.0	0.0	0.0	0.0	0.0	0.0
ABCG5	64240	symbol	H. sapiens	64240	H. sapiens	ABCG5	ATP binding cassette subfamily G member 5	GO:0010949 negative regulation of intestinal phytosterol absorption;GO:1904730 negative regulation of intestinal lipid absorption;GO:0045796 negative regulation of intestinal cholesterol absorption		Transporters:Primary Active Transporters; Human disease related genes:Cardiovascular diseases:Vascular diseases; Human disease related genes:Congenital disorders of metabolism:Congenital disorders of lipid/glycolipid metabolism; Potential drug targets; Disease related genes; Human disease related genes:Cardiovascular diseases:Hematologic diseases					0.0	0.0	0.0	0.0	0.0	0.0	0.0	0.0	0.0	1.0	0.0	0.0	0.0	0.0	0.0	0.0	0.0	0.0	0.0	0.0
SRRM2	23524	symbol	H. sapiens	23524	H. sapiens	SRRM2	serine/arginine repetitive matrix 2	GO:0000377 RNA splicing, via transesterification reactions with bulged adenosine as nucleophile;GO:0000398 mRNA splicing, via spliceosome;GO:0000375 RNA splicing, via transesterification reactions		Predicted intracellular proteins	Nuclear speckles (Enhanced)				0.0	0.0	0.0	0.0	0.0	0.0	0.0	0.0	0.0	0.0	0.0	0.0	0.0	0.0	0.0	0.0	0.0	0.0	0.0	0.0
IVL	3713	symbol	H. sapiens	3713	H. sapiens	IVL	involucrin	GO:0018153 isopeptide cross-linking via N6-(L-isoglutamyl)-L-lysine;GO:0018262 isopeptide cross-linking;GO:0018199 peptidyl-glutamine modification		Predicted intracellular proteins	Cytosol (Supported); Additional: Centrosome;Nuclear bodies		(M65)PID FRA PATHWAY		0.0	0.0	0.0	0.0	0.0	0.0	0.0	0.0	0.0	0.0	0.0	0.0	0.0	0.0	0.0	0.0	0.0	0.0	0.0	0.0
RFX1	5989	symbol	H. sapiens	5989	H. sapiens	RFX1	regulatory factor X1	GO:0006955 immune response;GO:0002376 immune system process;GO:0006357 regulation of transcription by RNA polymerase II		Transcription factors:Helix-turn-helix domains; Predicted intracellular proteins	Nucleoplasm (Enhanced); Additional: Vesicles				0.0	0.0	0.0	0.0	0.0	0.0	0.0	0.0	0.0	0.0	0.0	0.0	0.0	0.0	0.0	0.0	0.0	0.0	0.0	0.0
C7orf55	154791	gene_synonym	H. sapiens	154791	H. sapiens	FMC1	formation of mitochondrial complex V assembly factor 1 homolog	GO:0033615 mitochondrial proton-transporting ATP synthase complex assembly;GO:0043461 proton-transporting ATP synthase complex assembly;GO:0061469 regulation of type B pancreatic cell proliferation		Predicted intracellular proteins	Mitochondria (Approved)				0.0	0.0	0.0	0.0	0.0	0.0	0.0	0.0	0.0	0.0	0.0	0.0	0.0	0.0	0.0	0.0	0.0	0.0	0.0	0.0
UPK3B	105375355	symbol	H. sapiens	105375355	H. sapiens	UPK3B	uroplakin 3B	GO:0010629 negative regulation of gene expression;GO:0010605 negative regulation of macromolecule metabolic process;GO:0009892 negative regulation of metabolic process		Predicted intracellular proteins; Transporters:Accessory Factors Involved in Transport				(M5956)HALLMARK KRAS SIGNALING DN	0.0	0.0	0.0	0.0	0.0	0.0	0.0	0.0	0.0	0.0	0.0	0.0	0.0	0.0	0.0	0.0	0.0	0.0	0.0	0.0
ZNRF2	223082	symbol	H. sapiens	223082	H. sapiens	ZNRF2	zinc and ring finger 2	GO:0070936 protein K48-linked ubiquitination;GO:0000209 protein polyubiquitination;GO:0043161 proteasome-mediated ubiquitin-dependent protein catabolic process		ENZYME proteins:Transferases; Predicted intracellular proteins; Enzymes	Nucleoplasm;Vesicles (Uncertain); Additional: Nucleoli fibrillar center				0.0	0.0	0.0	0.0	0.0	1.0	0.0	0.0	0.0	0.0	0.0	0.0	0.0	0.0	0.0	0.0	0.0	0.0	0.0	0.0
PIGR	5284	symbol	H. sapiens	5284	H. sapiens	PIGR	polymeric immunoglobulin receptor	GO:0002415 immunoglobulin transcytosis in epithelial cells mediated by polymeric immunoglobulin receptor;GO:0002414 immunoglobulin transcytosis in epithelial cells;GO:0045056 transcytosis		Cancer-related genes:Candidate cancer biomarkers; Predicted secreted proteins			(M28)PID IL4 2PATHWAY	(M5953)HALLMARK KRAS SIGNALING UP	0.0	0.0	0.0	0.0	0.0	0.0	0.0	0.0	0.0	0.0	0.0	0.0	0.0	0.0	0.0	0.0	1.0	0.0	0.0	0.0
RRP15	51018	symbol	H. sapiens	51018	H. sapiens	RRP15	ribosomal RNA processing 15 homolog	GO:0000470 maturation of LSU-rRNA;GO:0000460 maturation of 5.8S rRNA;GO:0042273 ribosomal large subunit biogenesis		Predicted intracellular proteins	Mitotic chromosome;Nucleoli rim (Approved); Additional: Mitochondria;Nucleoplasm				0.0	0.0	0.0	0.0	0.0	0.0	0.0	0.0	0.0	0.0	0.0	0.0	0.0	0.0	0.0	0.0	0.0	0.0	0.0	0.0
TNFRSF19	55504	symbol	H. sapiens	55504	H. sapiens	TNFRSF19	TNF receptor superfamily member 19	GO:0007254 JNK cascade;GO:0033209 tumor necrosis factor-mediated signaling pathway;GO:0051403 stress-activated MAPK cascade			Mitochondria (Approved); Additional: Nucleoplasm				0.0	0.0	0.0	0.0	0.0	0.0	0.0	0.0	0.0	0.0	0.0	1.0	0.0	0.0	0.0	0.0	0.0	0.0	0.0	0.0
KRTAP21-2	337978	symbol	H. sapiens	337978	H. sapiens	KRTAP21-2	keratin associated protein 21-2			Predicted intracellular proteins					0.0	0.0	0.0	0.0	0.0	0.0	0.0	0.0	0.0	0.0	0.0	0.0	0.0	0.0	0.0	0.0	0.0	0.0	0.0	0.0
PRPH2	5961	symbol	H. sapiens	5961	H. sapiens	PRPH2	peripherin 2	GO:0009645 response to low light intensity stimulus;GO:0035845 photoreceptor cell outer segment organization;GO:0009642 response to light intensity		Human disease related genes:Nervous system diseases:Eye disease; Disease related genes; Transporters:Accessory Factors Involved in Transport; Potential drug targets					0.0	0.0	0.0	0.0	0.0	0.0	0.0	0.0	0.0	0.0	0.0	0.0	0.0	0.0	0.0	0.0	0.0	0.0	0.0	0.0
CAPS	828	symbol	H. sapiens	828	H. sapiens	CAPS	calcyphosine	GO:0035556 intracellular signal transduction;GO:0007165 signal transduction;GO:0023052 signaling		Predicted intracellular proteins	Plasma membrane (Approved); Additional: Cytosol;Nucleoplasm	Calcium citrate; Calcium Phosphate; Calcium phosphate dihydrate			0.0	0.0	0.0	0.0	0.0	0.0	0.0	0.0	0.0	0.0	0.0	0.0	0.0	0.0	0.0	0.0	0.0	0.0	0.0	0.0
BPIL3	128859	gene_synonym	H. sapiens	128859	H. sapiens	BPIFB6	BPI fold containing family B member 6			Predicted secreted proteins					0.0	0.0	0.0	0.0	0.0	0.0	0.0	0.0	0.0	0.0	0.0	0.0	0.0	0.0	0.0	0.0	0.0	0.0	0.0	0.0
ADAMTS6	11174	symbol	H. sapiens	11174	H. sapiens	ADAMTS6	ADAM metallopeptidase with thrombospondin type 1 motif 6	GO:0060976 coronary vasculature development;GO:0035904 aorta development;GO:0060840 artery development		Cancer-related genes:Candidate cancer biomarkers; Predicted secreted proteins			(M3468)NABA ECM REGULATORS; (M5885)NABA MATRISOME ASSOCIATED; (M5889)NABA MATRISOME		0.0	0.0	0.0	0.0	0.0	0.0	0.0	0.0	1.0	0.0	0.0	0.0	0.0	0.0	0.0	0.0	0.0	0.0	0.0	0.0
SERTAD4	56256	symbol	H. sapiens	56256	H. sapiens	SERTAD4	SERTA domain containing 4			Predicted intracellular proteins	Nucleoplasm (Supported)				0.0	0.0	0.0	0.0	0.0	0.0	0.0	0.0	0.0	0.0	0.0	0.0	0.0	0.0	0.0	0.0	0.0	0.0	0.0	0.0
ELF5	2001	symbol	H. sapiens	2001	H. sapiens	ELF5	E74 like ETS transcription factor 5	GO:0006357 regulation of transcription by RNA polymerase II;GO:0006355 regulation of DNA-templated transcription;GO:1903506 regulation of nucleic acid-templated transcription		Transcription factors:Helix-turn-helix domains; Predicted intracellular proteins	Nucleoplasm (Approved)				0.0	0.0	0.0	0.0	0.0	0.0	0.0	0.0	0.0	0.0	0.0	0.0	0.0	0.0	0.0	1.0	0.0	0.0	0.0	0.0
NPBWR2	2832	symbol	H. sapiens	2832	H. sapiens	NPBWR2	neuropeptides B and W receptor 2	GO:0038003 G protein-coupled opioid receptor signaling pathway;GO:0007218 neuropeptide signaling pathway;GO:0007186 G protein-coupled receptor signaling pathway		G-protein coupled receptors:GPCRs excl olfactory receptors; Transporters					1.0	0.0	0.0	0.0	0.0	0.0	0.0	0.0	0.0	0.0	0.0	0.0	0.0	0.0	0.0	0.0	0.0	0.0	0.0	0.0
MZF1	7593	symbol	H. sapiens	7593	H. sapiens	MZF1	myeloid zinc finger 1	GO:0000122 negative regulation of transcription by RNA polymerase II;GO:0045944 positive regulation of transcription by RNA polymerase II;GO:0045892 negative regulation of DNA-templated transcription		Predicted intracellular proteins; Transcription factors:Zinc-coordinating DNA-binding domains	Nucleoplasm (Supported)				0.0	0.0	0.0	0.0	0.0	0.0	0.0	0.0	0.0	0.0	0.0	0.0	0.0	0.0	0.0	0.0	0.0	0.0	0.0	0.0
CRISP2	7180	symbol	H. sapiens	7180	H. sapiens	CRISP2	cysteine rich secretory protein 2			Predicted secreted proteins				(M5951)HALLMARK SPERMATOGENESIS	0.0	0.0	0.0	0.0	0.0	0.0	0.0	0.0	0.0	0.0	0.0	0.0	0.0	0.0	0.0	0.0	0.0	0.0	0.0	0.0
FOLR2	2350	symbol	H. sapiens	2350	H. sapiens	FOLR2	folate receptor beta	GO:0071231 cellular response to folic acid;GO:1904447 folate import across plasma membrane;GO:0098838 folate transmembrane transport		Predicted intracellular proteins; Predicted secreted proteins		Folic acid; Vintafolide			0.0	0.0	0.0	0.0	0.0	0.0	0.0	0.0	0.0	0.0	0.0	0.0	0.0	0.0	0.0	0.0	0.0	0.0	0.0	0.0
PCDH20	64881	symbol	H. sapiens	64881	H. sapiens	PCDH20	protocadherin 20	GO:0007156 homophilic cell adhesion via plasma membrane adhesion molecules;GO:0098742 cell-cell adhesion via plasma-membrane adhesion molecules;GO:0098609 cell-cell adhesion			Vesicles (Approved); Additional: Cytokinetic bridge				0.0	0.0	0.0	0.0	1.0	0.0	0.0	0.0	0.0	0.0	0.0	0.0	0.0	0.0	0.0	0.0	0.0	0.0	0.0	0.0
KCNIP1	30820	symbol	H. sapiens	30820	H. sapiens	KCNIP1	potassium voltage-gated channel interacting protein 1	GO:1901379 regulation of potassium ion transmembrane transport;GO:0043266 regulation of potassium ion transport;GO:0071805 potassium ion transmembrane transport		Predicted intracellular proteins; Transporters:Accessory Factors Involved in Transport	Vesicles (Approved)				0.0	0.0	0.0	0.0	0.0	0.0	0.0	1.0	0.0	0.0	1.0	0.0	0.0	0.0	0.0	0.0	0.0	0.0	0.0	0.0
GRK1	6011	symbol	H. sapiens	6011	H. sapiens	GRK1	G protein-coupled receptor kinase 1	GO:0016056 rhodopsin mediated signaling pathway;GO:0022400 regulation of rhodopsin mediated signaling pathway;GO:0007603 phototransduction, visible light	yes	Enzymes; Human disease related genes:Nervous system diseases:Eye disease; Kinases:AGC Ser/Thr protein kinases; Potential drug targets; ENZYME proteins:Transferases; Predicted intracellular proteins; Disease related genes			(M117)PID CONE PATHWAY; (M204)PID RHODOPSIN PATHWAY		0.0	0.0	0.0	0.0	0.0	0.0	0.0	0.0	0.0	0.0	0.0	0.0	0.0	0.0	0.0	0.0	0.0	0.0	0.0	0.0
SORBS2	8470	symbol	H. sapiens	8470	H. sapiens	SORBS2	sorbin and SH3 domain containing 2	GO:0003298 physiological muscle hypertrophy;GO:0003301 physiological cardiac muscle hypertrophy;GO:0061049 cell growth involved in cardiac muscle cell development		Predicted intracellular proteins				(M5893)HALLMARK MITOTIC SPINDLE	0.0	0.0	0.0	0.0	0.0	0.0	0.0	0.0	0.0	0.0	0.0	0.0	0.0	0.0	0.0	0.0	0.0	0.0	0.0	0.0
EFNB2	1948	symbol	H. sapiens	1948	H. sapiens	EFNB2	ephrin B2	GO:1903849 positive regulation of aorta morphogenesis;GO:1903847 regulation of aorta morphogenesis;GO:1905653 positive regulation of artery morphogenesis		Cancer-related genes:Candidate cancer biomarkers	Nucleoplasm (Supported); Additional: Cytosol		(M257)PID EPHRINB REV PATHWAY; (M62)PID EPHB FWD PATHWAY		0.0	0.0	0.0	0.0	0.0	0.0	0.0	0.0	1.0	0.0	0.0	0.0	1.0	0.0	1.0	0.0	0.0	1.0	1.0	0.0
C9orf85	138241	symbol	H. sapiens	138241	H. sapiens	C9orf85	chromosome 9 open reading frame 85			Predicted intracellular proteins	Golgi apparatus (Approved); Additional: Nucleoli;Nucleoplasm				0.0	0.0	0.0	0.0	0.0	0.0	0.0	0.0	0.0	0.0	0.0	0.0	0.0	0.0	0.0	0.0	0.0	0.0	0.0	0.0
MYLPF	29895	gene_synonym	H. sapiens	29895	H. sapiens	MYL11	myosin light chain 11	GO:0033275 actin-myosin filament sliding;GO:0070252 actin-mediated cell contraction;GO:0060415 muscle tissue morphogenesis		Predicted intracellular proteins			(M164)PID ERBB1 DOWNSTREAM PATHWAY	(M5909)HALLMARK MYOGENESIS	0.0	0.0	0.0	0.0	0.0	0.0	0.0	1.0	0.0	0.0	0.0	0.0	0.0	0.0	1.0	0.0	0.0	0.0	0.0	0.0
BST2	684	symbol	H. sapiens	684	H. sapiens	BST2	bone marrow stromal cell antigen 2	GO:0002736 regulation of plasmacytoid dendritic cell cytokine production;GO:0002737 negative regulation of plasmacytoid dendritic cell cytokine production;GO:0002731 negative regulation of dendritic cell cytokine production		Transporters:Transporter channels and pores; CD markers	Golgi apparatus;Vesicles (Supported)			(M5911)HALLMARK INTERFERON ALPHA RESPONSE; (M5913)HALLMARK INTERFERON GAMMA RESPONSE; (M5932)HALLMARK INFLAMMATORY RESPONSE	0.0	0.0	0.0	0.0	0.0	0.0	0.0	0.0	0.0	0.0	0.0	1.0	0.0	0.0	0.0	0.0	0.0	0.0	0.0	0.0
CXCR7	57007	gene_synonym	H. sapiens	57007	H. sapiens	ACKR3	atypical chemokine receptor 3	GO:0021557 oculomotor nerve development;GO:1905320 regulation of mesenchymal stem cell migration;GO:1905322 positive regulation of mesenchymal stem cell migration		G-protein coupled receptors:GPCRs excl olfactory receptors; G-protein coupled receptors:Chemokines and chemotactic factors receptors; Cancer-related genes	Plasma membrane;Vesicles (Supported)			(M5890)HALLMARK TNFA SIGNALING VIA NFKB; (M5891)HALLMARK HYPOXIA	1.0	0.0	0.0	0.0	0.0	0.0	0.0	0.0	1.0	0.0	0.0	1.0	0.0	0.0	1.0	0.0	0.0	0.0	0.0	0.0
POU4F3	5459	symbol	H. sapiens	5459	H. sapiens	POU4F3	POU class 4 homeobox 3	GO:0021562 vestibulocochlear nerve development;GO:0031290 retinal ganglion cell axon guidance;GO:0042491 inner ear auditory receptor cell differentiation		Predicted intracellular proteins; Transcription factors:Helix-turn-helix domains; Disease related genes; Human disease related genes:Nervous system diseases:Ear disease	Nucleoplasm (Supported)				0.0	0.0	0.0	0.0	0.0	0.0	0.0	0.0	0.0	0.0	0.0	0.0	0.0	0.0	0.0	0.0	0.0	0.0	0.0	0.0
CTTNBP2NL	55917	symbol	H. sapiens	55917	H. sapiens	CTTNBP2NL	CTTNBP2 N-terminal like	GO:0032410 negative regulation of transporter activity;GO:0034763 negative regulation of transmembrane transport;GO:0006470 protein dephosphorylation		Predicted intracellular proteins	Cytosol;Nucleoli fibrillar center (Approved)				0.0	0.0	0.0	0.0	0.0	0.0	0.0	0.0	0.0	1.0	1.0	0.0	0.0	0.0	0.0	0.0	0.0	0.0	0.0	0.0
ZNF542	147947	gene_synonym	H. sapiens	147947	H. sapiens	ZNF542P	zinc finger protein 542, pseudogene	GO:0006357 regulation of transcription by RNA polymerase II;GO:0006355 regulation of DNA-templated transcription;GO:1903506 regulation of nucleic acid-templated transcription							0.0	0.0	0.0	0.0	0.0	0.0	0.0	0.0	0.0	0.0	0.0	0.0	0.0	0.0	0.0	0.0	0.0	0.0	0.0	0.0
GPNMB	10457	symbol	H. sapiens	10457	H. sapiens	GPNMB	glycoprotein nmb	GO:0031954 positive regulation of protein autophosphorylation;GO:0031952 regulation of protein autophosphorylation;GO:0050918 positive chemotaxis		Predicted intracellular proteins; Disease related genes; Human disease related genes:Skin diseases:Skin and soft tissue diseases		Glembatumumab vedotin		(M5953)HALLMARK KRAS SIGNALING UP	0.0	0.0	0.0	0.0	0.0	0.0	0.0	0.0	0.0	0.0	0.0	0.0	0.0	0.0	0.0	0.0	0.0	0.0	0.0	0.0
SPG21	51324	symbol	H. sapiens	51324	H. sapiens	SPG21	SPG21 abhydrolase domain containing, maspardin	GO:0050851 antigen receptor-mediated signaling pathway;GO:0002429 immune response-activating cell surface receptor signaling pathway;GO:0002757 immune response-activating signal transduction		Predicted intracellular proteins; Disease related genes; Human disease related genes:Nervous system diseases:Other nervous and sensory system diseases	Cytosol;Vesicles (Supported)				0.0	0.0	0.0	0.0	0.0	0.0	0.0	0.0	0.0	0.0	0.0	0.0	0.0	0.0	0.0	0.0	1.0	0.0	0.0	0.0
HOXB1	3211	symbol	H. sapiens	3211	H. sapiens	HOXB1	homeobox B1	GO:0021754 facial nucleus development;GO:0021570 rhombomere 4 development;GO:0021571 rhombomere 5 development		Transcription factors:Helix-turn-helix domains; Disease related genes; Predicted intracellular proteins; Human disease related genes:Congenital malformations:Congenital malformations of the nervous system	Nucleoplasm (Supported); Additional: Cytosol			(M5951)HALLMARK SPERMATOGENESIS	0.0	0.0	0.0	0.0	0.0	0.0	0.0	0.0	0.0	0.0	0.0	0.0	0.0	0.0	0.0	0.0	0.0	0.0	0.0	0.0
FCN2	2220	symbol	H. sapiens	2220	H. sapiens	FCN2	ficolin 2	GO:0043654 recognition of apoptotic cell;GO:0002752 cell surface pattern recognition receptor signaling pathway;GO:0008228 opsonization		Predicted secreted proteins			(M5880)NABA ECM AFFILIATED; (M5885)NABA MATRISOME ASSOCIATED; (M5889)NABA MATRISOME		0.0	0.0	0.0	0.0	0.0	0.0	0.0	0.0	0.0	0.0	0.0	0.0	1.0	0.0	0.0	0.0	1.0	0.0	0.0	0.0
LHCGR	3973	symbol	H. sapiens	3973	H. sapiens	LHCGR	luteinizing hormone/choriogonadotropin receptor	GO:0042700 luteinizing hormone signaling pathway;GO:0046544 development of secondary male sexual characteristics;GO:0032962 positive regulation of inositol trisphosphate biosynthetic process		Predicted intracellular proteins; FDA approved drug targets:Small molecule drugs; Human disease related genes:Endocrine and metabolic diseases:Gonadal diseases; G-protein coupled receptors:GPCRs excl olfactory receptors; FDA approved drug targets:Biotech drugs; Human disease related genes:Reproductive system diseases:Reproductive system diseases; Disease related genes; Human disease related genes…		Goserelin; Menotropins; Lutropin alfa; Cetrorelix; Choriogonadotropin alfa; Buserelin; Chorionic Gonadotropin (Human)	(M86)PID ARF6 PATHWAY		1.0	0.0	1.0	1.0	0.0	0.0	1.0	0.0	0.0	1.0	1.0	0.0	0.0	1.0	0.0	1.0	0.0	0.0	0.0	0.0
CNTN6	27255	symbol	H. sapiens	27255	H. sapiens	CNTN6	contactin 6	GO:0070593 dendrite self-avoidance;GO:0045747 positive regulation of Notch signaling pathway;GO:0008038 neuron recognition					(M17)PID NOTCH PATHWAY		0.0	0.0	0.0	0.0	1.0	0.0	0.0	0.0	0.0	0.0	0.0	0.0	0.0	0.0	0.0	0.0	0.0	1.0	0.0	0.0
SIAH2	6478	symbol	H. sapiens	6478	H. sapiens	SIAH2	siah E3 ubiquitin protein ligase 2	GO:1990000 amyloid fibril formation;GO:0043154 negative regulation of cysteine-type endopeptidase activity involved in apoptotic process;GO:2000117 negative regulation of cysteine-type endopeptidase activity		ENZYME proteins:Transferases; Predicted intracellular proteins; Enzymes; Transporters:Accessory Factors Involved in Transport	Nucleoplasm (Approved); Additional: Vesicles			(M5891)HALLMARK HYPOXIA; (M5906)HALLMARK ESTROGEN RESPONSE EARLY; (M5907)HALLMARK ESTROGEN RESPONSE LATE	0.0	0.0	0.0	0.0	0.0	1.0	0.0	0.0	0.0	0.0	0.0	0.0	0.0	1.0	0.0	0.0	0.0	1.0	0.0	0.0
PLK1S1	55857	gene_synonym	H. sapiens	55857	H. sapiens	KIZ	kizuna centrosomal protein	GO:0007051 spindle organization;GO:0000226 microtubule cytoskeleton organization;GO:0007017 microtubule-based process		Human disease related genes:Nervous system diseases:Eye disease; Predicted intracellular proteins; Disease related genes			(M129)PID PLK1 PATHWAY		0.0	0.0	0.0	0.0	0.0	0.0	0.0	0.0	0.0	0.0	0.0	0.0	0.0	0.0	0.0	0.0	0.0	0.0	0.0	0.0
FERD3L	222894	symbol	H. sapiens	222894	H. sapiens	FERD3L	Fer3 like bHLH transcription factor	GO:0033504 floor plate development;GO:1904338 regulation of dopaminergic neuron differentiation;GO:0021915 neural tube development		Predicted intracellular proteins; Transcription factors:Basic domains					0.0	0.0	0.0	0.0	0.0	0.0	0.0	0.0	0.0	0.0	0.0	0.0	0.0	0.0	0.0	0.0	0.0	0.0	0.0	0.0
RASSF1	11186	symbol	H. sapiens	11186	H. sapiens	RASSF1	Ras association domain family member 1	GO:0070507 regulation of microtubule cytoskeleton organization;GO:0007265 Ras protein signal transduction;GO:0032886 regulation of microtubule-based process		Human disease related genes:Cancers:Cancers of the lung and pleura; RAS pathway related proteins; Human disease related genes:Cancers:Head and neck cancers; Predicted intracellular proteins; Human disease related genes:Cancers:Cancers of the urinary system			(M261)PID P53 REGULATION PATHWAY		0.0	0.0	0.0	0.0	0.0	0.0	0.0	0.0	0.0	0.0	0.0	0.0	0.0	0.0	0.0	0.0	0.0	0.0	0.0	0.0
CD93	22918	symbol	H. sapiens	22918	H. sapiens	CD93	CD93 molecule	GO:0042116 macrophage activation;GO:0002274 myeloid leukocyte activation;GO:0006909 phagocytosis		CD markers	Plasma membrane;Vesicles (Approved)				0.0	0.0	0.0	0.0	1.0	0.0	0.0	0.0	0.0	0.0	0.0	0.0	0.0	0.0	0.0	0.0	1.0	0.0	0.0	0.0
OR8B8	26493	symbol	H. sapiens	26493	H. sapiens	OR8B8	olfactory receptor family 8 subfamily B member 8	GO:0050911 detection of chemical stimulus involved in sensory perception of smell;GO:0007608 sensory perception of smell;GO:0050907 detection of chemical stimulus involved in sensory perception		G-protein coupled receptors:Odorant/olfactory and gustatory receptors					1.0	0.0	0.0	0.0	0.0	0.0	0.0	0.0	0.0	0.0	0.0	0.0	0.0	0.0	0.0	0.0	0.0	0.0	0.0	0.0
VEGFB	7423	symbol	H. sapiens	7423	H. sapiens	VEGFB	vascular endothelial growth factor B	GO:0060754 positive regulation of mast cell chemotaxis;GO:0060753 regulation of mast cell chemotaxis;GO:0050930 induction of positive chemotaxis		Predicted secreted proteins; FDA approved drug targets:Biotech drugs; RAS pathway related proteins; Predicted intracellular proteins; Cancer-related genes:Candidate cancer biomarkers		Aflibercept	(M137)PID VEGF VEGFR PATHWAY; (M226)PID VEGFR1 PATHWAY; (M5883)NABA SECRETED FACTORS	(M5905)HALLMARK ADIPOGENESIS	1.0	0.0	0.0	0.0	0.0	0.0	0.0	0.0	1.0	0.0	0.0	0.0	0.0	0.0	1.0	0.0	0.0	0.0	0.0	0.0
BAT2	7916	gene_synonym	H. sapiens	7916	H. sapiens	PRRC2A	proline rich coiled-coil 2A	GO:0030154 cell differentiation;GO:0048869 cellular developmental process;GO:0032502 developmental process		Predicted intracellular proteins	Cytosol (Supported); Additional: Nucleoplasm;Plasma membrane				0.0	0.0	0.0	0.0	0.0	0.0	0.0	0.0	0.0	0.0	0.0	0.0	0.0	0.0	0.0	0.0	0.0	0.0	0.0	0.0
AP4S1	11154	symbol	H. sapiens	11154	H. sapiens	AP4S1	adaptor related protein complex 4 subunit sigma 1	GO:0006605 protein targeting;GO:0006886 intracellular protein transport;GO:0015031 protein transport		Human disease related genes:Nervous system diseases:Other nervous and sensory system diseases; Transporters; Potential drug targets; Predicted intracellular proteins; Disease related genes	Vesicles (Supported)				0.0	0.0	0.0	0.0	0.0	0.0	0.0	0.0	0.0	0.0	0.0	0.0	0.0	0.0	0.0	0.0	0.0	0.0	0.0	0.0
MAG	4099	symbol	H. sapiens	4099	H. sapiens	MAG	myelin associated glycoprotein	GO:0032289 central nervous system myelin formation;GO:0048711 positive regulation of astrocyte differentiation;GO:0031643 positive regulation of myelination		Predicted intracellular proteins; Disease related genes; Human disease related genes:Nervous system diseases:Other nervous and sensory system diseases			(M153)PID P75 NTR PATHWAY		0.0	0.0	0.0	0.0	1.0	0.0	0.0	0.0	0.0	0.0	0.0	0.0	0.0	0.0	0.0	0.0	0.0	1.0	0.0	0.0
C18orf16	147429	gene_synonym	H. sapiens	147429	H. sapiens	AQP4-AS1	AQP4 antisense RNA 1								0.0	0.0	0.0	0.0	0.0	0.0	0.0	0.0	0.0	0.0	0.0	0.0	0.0	0.0	0.0	0.0	0.0	0.0	0.0	0.0
KCNIP4	80333	symbol	H. sapiens	80333	H. sapiens	KCNIP4	potassium voltage-gated channel interacting protein 4	GO:1901379 regulation of potassium ion transmembrane transport;GO:0043266 regulation of potassium ion transport;GO:0071805 potassium ion transmembrane transport		Predicted intracellular proteins; Transporters:Accessory Factors Involved in Transport	Vesicles (Approved)		(M223)PID BETA CATENIN NUC PATHWAY		0.0	0.0	0.0	0.0	0.0	0.0	0.0	1.0	0.0	0.0	1.0	0.0	0.0	0.0	0.0	0.0	0.0	0.0	0.0	0.0
SACM1L	22908	symbol	H. sapiens	22908	H. sapiens	SACM1L	SAC1 like phosphatidylinositide phosphatase	GO:0046856 phosphatidylinositol dephosphorylation;GO:0046839 phospholipid dephosphorylation;GO:0006661 phosphatidylinositol biosynthetic process		Predicted intracellular proteins; Enzymes; ENZYME proteins:Hydrolases	Golgi apparatus;Nucleoplasm (Approved)				0.0	0.0	0.0	0.0	0.0	0.0	0.0	0.0	0.0	0.0	0.0	0.0	0.0	0.0	0.0	0.0	0.0	0.0	0.0	0.0
TH	7054	symbol	H. sapiens	7054	H. sapiens	TH	tyrosine hydroxylase	GO:0006585 dopamine biosynthetic process from tyrosine;GO:0052314 phytoalexin metabolic process;GO:0042418 epinephrine biosynthetic process		Human disease related genes:Nervous system diseases:Other nervous and sensory system diseases; ENZYME proteins:Oxidoreductases; FDA approved drug targets:Small molecule drugs; Enzymes; Predicted intracellular proteins; Disease related genes	Cytosol (Approved)	Phenylalanine; Tyrosine; Sapropterin; Metyrosine; 3-Tyrosine; L-erythro-7,8-dihydrobiopterin	(M199)PID P38 MK2 PATHWAY; (M275)PID ALPHA SYNUCLEIN PATHWAY; (M166)PID ATF2 PATHWAY	(M5907)HALLMARK ESTROGEN RESPONSE LATE	0.0	0.0	1.0	1.0	0.0	0.0	0.0	0.0	0.0	0.0	0.0	0.0	0.0	1.0	0.0	1.0	0.0	0.0	0.0	0.0
DPEP3	64180	symbol	H. sapiens	64180	H. sapiens	DPEP3	dipeptidase 3	GO:0006508 proteolysis;GO:0019538 protein metabolic process;GO:1901564 organonitrogen compound metabolic process		Predicted intracellular proteins; Enzymes; ENZYME proteins:Hydrolases				(M5951)HALLMARK SPERMATOGENESIS	0.0	0.0	0.0	0.0	0.0	0.0	1.0	0.0	0.0	0.0	0.0	0.0	0.0	0.0	0.0	0.0	0.0	0.0	0.0	0.0
DCLK1	9201	symbol	H. sapiens	9201	H. sapiens	DCLK1	doublecortin like kinase 1	GO:0021952 central nervous system projection neuron axonogenesis;GO:1900181 negative regulation of protein localization to nucleus;GO:0021955 central nervous system neuron axonogenesis	yes	ENZYME proteins:Transferases; Predicted intracellular proteins; Enzymes; Kinases:CAMK Ser/Thr protein kinases	Nucleoplasm (Approved); Additional: Cytosol	Fostamatinib			0.0	0.0	0.0	0.0	0.0	0.0	0.0	0.0	0.0	0.0	0.0	0.0	0.0	0.0	0.0	0.0	0.0	0.0	0.0	0.0
SLC24A2	25769	symbol	H. sapiens	25769	H. sapiens	SLC24A2	solute carrier family 24 member 2	GO:0060292 long-term synaptic depression;GO:0070509 calcium ion import;GO:0098703 calcium ion import across plasma membrane		Transporters:Electrochemical Potential-driven transporters	Plasma membrane (Supported)		(M117)PID CONE PATHWAY		0.0	0.0	0.0	0.0	0.0	0.0	0.0	0.0	0.0	0.0	0.0	0.0	0.0	0.0	0.0	0.0	0.0	0.0	0.0	0.0
NEUROD6	63974	symbol	H. sapiens	63974	H. sapiens	NEUROD6	neuronal differentiation 6	GO:0021542 dentate gyrus development;GO:0021766 hippocampus development;GO:0021761 limbic system development		Predicted intracellular proteins; Transcription factors:Basic domains					0.0	0.0	0.0	0.0	0.0	0.0	0.0	0.0	0.0	0.0	0.0	0.0	0.0	0.0	0.0	0.0	0.0	0.0	0.0	0.0
NCR1	9437	symbol	H. sapiens	9437	H. sapiens	NCR1	natural cytotoxicity triggering receptor 1	GO:0042269 regulation of natural killer cell mediated cytotoxicity;GO:0006968 cellular defense response;GO:0002715 regulation of natural killer cell mediated immunity		CD markers	Endoplasmic reticulum (Approved)			(M5950)HALLMARK ALLOGRAFT REJECTION	0.0	0.0	0.0	0.0	0.0	1.0	0.0	0.0	0.0	0.0	0.0	0.0	0.0	0.0	0.0	0.0	0.0	0.0	0.0	0.0
YPEL1	29799	symbol	H. sapiens	29799	H. sapiens	YPEL1	yippee like 1			Predicted intracellular proteins				(M5956)HALLMARK KRAS SIGNALING DN	0.0	0.0	0.0	0.0	0.0	0.0	0.0	0.0	0.0	0.0	0.0	0.0	0.0	0.0	0.0	0.0	0.0	0.0	0.0	0.0
CYFIP2	26999	symbol	H. sapiens	26999	H. sapiens	CYFIP2	cytoplasmic FMR1 interacting protein 2	GO:0051388 positive regulation of neurotrophin TRK receptor signaling pathway;GO:0097484 dendrite extension;GO:0051386 regulation of neurotrophin TRK receptor signaling pathway		Predicted intracellular proteins; Disease related genes; Human disease related genes:Nervous system diseases:Epilepsy	Endoplasmic reticulum (Approved); Additional: Cytosol;Plasma membrane		(M156)PID ECADHERIN NASCENT AJ PATHWAY; (M232)PID ECADHERIN STABILIZATION PATHWAY; (M278)PID RAC1 PATHWAY	(M5934)HALLMARK XENOBIOTIC METABOLISM; (M5939)HALLMARK P53 PATHWAY	0.0	0.0	0.0	0.0	1.0	0.0	0.0	0.0	1.0	0.0	0.0	0.0	0.0	0.0	0.0	0.0	0.0	0.0	0.0	0.0
CLDN8	9073	symbol	H. sapiens	9073	H. sapiens	CLDN8	claudin 8	GO:0016338 calcium-independent cell-cell adhesion via plasma membrane cell-adhesion molecules;GO:0070830 bicellular tight junction assembly;GO:0120192 tight junction assembly		Transporters:Transporter channels and pores				(M5915)HALLMARK APICAL JUNCTION; (M5956)HALLMARK KRAS SIGNALING DN	0.0	0.0	0.0	0.0	1.0	0.0	0.0	0.0	0.0	0.0	0.0	0.0	0.0	0.0	0.0	0.0	0.0	0.0	1.0	0.0
BRF1	2972	symbol	H. sapiens	2972	H. sapiens	BRF1	BRF1 RNA polymerase III transcription initiation factor subunit	GO:0006384 transcription initiation at RNA polymerase III promoter;GO:0009304 tRNA transcription;GO:0045945 positive regulation of transcription by RNA polymerase III		Predicted intracellular proteins; Disease related genes; Human disease related genes:Congenital malformations:Other congenital malformations	Nucleoplasm (Approved); Additional: Nuclear bodies				0.0	1.0	0.0	0.0	0.0	0.0	0.0	0.0	0.0	0.0	0.0	0.0	0.0	0.0	0.0	0.0	0.0	0.0	0.0	0.0
SFT2D3	84826	symbol	H. sapiens	84826	H. sapiens	SFT2D3	SFT2 domain containing 3	GO:0015031 protein transport;GO:0045184 establishment of protein localization;GO:0016192 vesicle-mediated transport							0.0	0.0	0.0	0.0	0.0	0.0	0.0	0.0	0.0	0.0	0.0	0.0	0.0	0.0	0.0	0.0	0.0	0.0	0.0	0.0
PGK2	5232	symbol	H. sapiens	5232	H. sapiens	PGK2	phosphoglycerate kinase 2	GO:0006096 glycolytic process;GO:0006757 ATP generation from ADP;GO:0006094 gluconeogenesis	yes	ENZYME proteins:Transferases; Predicted intracellular proteins; Enzymes				(M5951)HALLMARK SPERMATOGENESIS	0.0	0.0	0.0	0.0	0.0	0.0	0.0	0.0	0.0	0.0	0.0	0.0	0.0	0.0	0.0	0.0	0.0	0.0	0.0	0.0
ZWINT	11130	symbol	H. sapiens	11130	H. sapiens	ZWINT	ZW10 interacting kinetochore protein	GO:0007094 mitotic spindle assembly checkpoint signaling;GO:0071173 spindle assembly checkpoint signaling;GO:0071174 mitotic spindle checkpoint signaling		Predicted intracellular proteins	Nuclear bodies;Nucleoplasm (Enhanced); Additional: Cytosol			(M5898)HALLMARK DNA REPAIR	0.0	0.0	0.0	0.0	0.0	0.0	0.0	0.0	0.0	0.0	0.0	0.0	0.0	0.0	0.0	0.0	0.0	0.0	0.0	0.0
MEPCE	56257	symbol	H. sapiens	56257	H. sapiens	MEPCE	methylphosphate capping enzyme	GO:1905382 positive regulation of snRNA transcription by RNA polymerase II;GO:1905380 regulation of snRNA transcription by RNA polymerase II;GO:0040031 snRNA modification		Predicted intracellular proteins	Nucleoplasm (Approved); Additional: Cell Junctions				0.0	0.0	0.0	0.0	0.0	0.0	0.0	0.0	0.0	0.0	0.0	0.0	0.0	0.0	0.0	0.0	0.0	0.0	0.0	0.0
BTBD2	55643	symbol	H. sapiens	55643	H. sapiens	BTBD2	BTB domain containing 2	GO:0022008 neurogenesis;GO:0007399 nervous system development;GO:0030154 cell differentiation		Predicted intracellular proteins					0.0	0.0	0.0	0.0	0.0	0.0	0.0	0.0	0.0	0.0	0.0	0.0	0.0	0.0	0.0	0.0	0.0	0.0	0.0	0.0
MYL6B	140465	symbol	H. sapiens	140465	H. sapiens	MYL6B	myosin light chain 6B	GO:0030049 muscle filament sliding;GO:0033275 actin-myosin filament sliding;GO:0070252 actin-mediated cell contraction		Predicted intracellular proteins		4-[4-(2,5-DIOXO-PYRROLIDIN-1-YL)-PHENYLAMINO]-4-HYDROXY-BUTYRIC ACID		(M5909)HALLMARK MYOGENESIS	0.0	0.0	0.0	0.0	0.0	0.0	0.0	1.0	0.0	0.0	0.0	0.0	0.0	0.0	0.0	0.0	0.0	0.0	1.0	0.0
TMEM147	10430	symbol	H. sapiens	10430	H. sapiens	TMEM147	transmembrane protein 147			Transporters:Accessory Factors Involved in Transport					0.0	0.0	0.0	0.0	0.0	0.0	0.0	0.0	0.0	0.0	0.0	0.0	0.0	0.0	0.0	0.0	0.0	0.0	0.0	0.0
TSHR	7253	symbol	H. sapiens	7253	H. sapiens	TSHR	thyroid stimulating hormone receptor	GO:1905229 cellular response to thyrotropin-releasing hormone;GO:1905225 response to thyrotropin-releasing hormone;GO:0038194 thyroid-stimulating hormone signaling pathway		G-protein coupled receptors:GPCRs excl olfactory receptors; FDA approved drug targets:Biotech drugs; Human disease related genes:Endocrine and metabolic diseases:Thyroid gland diseases; Predicted intracellular proteins; Disease related genes; Cancer-related genes		Thyrotropin alfa	(M86)PID ARF6 PATHWAY; (M67)PID ARF6 TRAFFICKING PATHWAY		1.0	0.0	0.0	0.0	0.0	0.0	1.0	0.0	0.0	0.0	0.0	0.0	0.0	0.0	0.0	1.0	0.0	0.0	0.0	0.0
WWP2	11060	symbol	H. sapiens	11060	H. sapiens	WWP2	WW domain containing E3 ubiquitin protein ligase 2	GO:0045746 negative regulation of Notch signaling pathway;GO:0070534 protein K63-linked ubiquitination;GO:0006858 extracellular transport		ENZYME proteins:Transferases; Predicted intracellular proteins; Enzymes					0.0	1.0	0.0	0.0	0.0	1.0	0.0	0.0	0.0	1.0	1.0	0.0	0.0	0.0	0.0	0.0	0.0	0.0	0.0	0.0
CYP7B1	9420	symbol	H. sapiens	9420	H. sapiens	CYP7B1	cytochrome P450 family 7 subfamily B member 1	GO:0035754 B cell chemotaxis;GO:0033147 negative regulation of intracellular estrogen receptor signaling pathway;GO:0030520 intracellular estrogen receptor signaling pathway		Human disease related genes:Nervous system diseases:Other nervous and sensory system diseases; ENZYME proteins:Oxidoreductases; Enzymes; Human disease related genes:Congenital disorders of metabolism:Congenital disorders of lipid/glycolipid metabolism; Potential drug targets; Disease related genes				(M5948)HALLMARK BILE ACID METABOLISM	0.0	0.0	0.0	0.0	0.0	0.0	0.0	0.0	0.0	0.0	0.0	0.0	0.0	0.0	1.0	1.0	0.0	0.0	0.0	0.0
KLHDC7B	113730	symbol	H. sapiens	113730	H. sapiens	KLHDC7B	kelch domain containing 7B			Predicted intracellular proteins	Plasma membrane (Approved)				0.0	0.0	0.0	0.0	0.0	0.0	0.0	0.0	0.0	0.0	0.0	0.0	0.0	0.0	0.0	0.0	0.0	0.0	0.0	0.0
COG3	83548	symbol	H. sapiens	83548	H. sapiens	COG3	component of oligomeric golgi complex 3	GO:0000301 retrograde transport, vesicle recycling within Golgi;GO:0006891 intra-Golgi vesicle-mediated transport;GO:0006890 retrograde vesicle-mediated transport, Golgi to endoplasmic reticulum		Predicted intracellular proteins	Golgi apparatus;Plasma membrane (Supported); Additional: Cytosol;Nucleoplasm				0.0	0.0	0.0	0.0	0.0	0.0	0.0	0.0	0.0	0.0	0.0	0.0	0.0	0.0	0.0	0.0	0.0	0.0	0.0	0.0
NR1H4	9971	symbol	H. sapiens	9971	H. sapiens	NR1H4	nuclear receptor subfamily 1 group H member 4	GO:0001079 nitrogen catabolite regulation of transcription from RNA polymerase II promoter;GO:0001080 nitrogen catabolite activation of transcription from RNA polymerase II promoter;GO:0090293 nitrogen catabolite regulation of transcription		Transcription factors:Zinc-coordinating DNA-binding domains; Transporters; FDA approved drug targets:Small molecule drugs; Human disease related genes:Digestive system diseases:Liver diseases; Predicted intracellular proteins; Disease related genes; Nuclear receptors	Nucleoplasm (Approved)	alpha-Linolenic acid; Ursodeoxycholic acid; Farnesol; Fexaramine; Cholic Acid; Deoxycholic acid; Taurocholic acid; Arachidonic Acid; Obeticholic acid; Chenodeoxycholic acid; (8alpha,10alpha,13alpha,17beta)-17-[(4-hydroxyphenyl)carbonyl]androsta-3,5-diene-3-carboxylic acid; Myrrh	(M162)PID RXR VDR PATHWAY	(M5948)HALLMARK BILE ACID METABOLISM; (M5953)HALLMARK KRAS SIGNALING UP	0.0	1.0	0.0	0.0	0.0	0.0	0.0	0.0	0.0	1.0	0.0	0.0	0.0	0.0	0.0	1.0	0.0	0.0	1.0	0.0
RBP5	83758	symbol	H. sapiens	83758	H. sapiens	RBP5	retinol binding protein 5	GO:0015908 fatty acid transport;GO:0015849 organic acid transport;GO:0006869 lipid transport		Predicted intracellular proteins	Golgi apparatus (Approved); Additional: Vesicles				0.0	0.0	0.0	0.0	0.0	0.0	0.0	0.0	0.0	0.0	0.0	0.0	0.0	0.0	0.0	0.0	0.0	0.0	0.0	0.0
ATP2B1	490	symbol	H. sapiens	490	H. sapiens	ATP2B1	ATPase plasma membrane Ca2+ transporting 1	GO:1901660 calcium ion export;GO:0071386 cellular response to corticosterone stimulus;GO:1990034 calcium ion export across plasma membrane		Transporters:Primary Active Transporters; Enzymes; ENZYME proteins; FDA approved drug targets:Small molecule drugs	Plasma membrane (Supported)	Halothane	(M195)PID CMYB PATHWAY	(M5942)HALLMARK UV RESPONSE DN; (M5890)HALLMARK TNFA SIGNALING VIA NFKB; (M5932)HALLMARK INFLAMMATORY RESPONSE	1.0	0.0	0.0	0.0	0.0	0.0	0.0	1.0	0.0	1.0	1.0	0.0	0.0	0.0	0.0	1.0	0.0	0.0	0.0	0.0
C3orf27	23434	gene_synonym	H. sapiens	23434	H. sapiens	LINC01565	long intergenic non-protein coding RNA 1565								0.0	0.0	0.0	0.0	0.0	0.0	0.0	0.0	0.0	0.0	0.0	0.0	0.0	0.0	0.0	0.0	0.0	0.0	0.0	0.0
CRY2	1408	symbol	H. sapiens	1408	H. sapiens	CRY2	cryptochrome circadian regulator 2	GO:0009785 blue light signaling pathway;GO:0071483 cellular response to blue light;GO:2000832 negative regulation of steroid hormone secretion		Predicted intracellular proteins	Nuclear speckles (Supported); Additional: Cytosol		(M95)PID CIRCADIAN PATHWAY		0.0	0.0	0.0	0.0	0.0	0.0	0.0	0.0	0.0	1.0	1.0	0.0	0.0	1.0	0.0	0.0	0.0	0.0	0.0	0.0
INTS12	57117	symbol	H. sapiens	57117	H. sapiens	INTS12	integrator complex subunit 12	GO:0034472 snRNA 3'-end processing;GO:0016180 snRNA processing;GO:0016073 snRNA metabolic process		Predicted intracellular proteins; Cancer-related genes:Mutated cancer genes	Cytosol;Nucleoplasm (Approved); Additional: Nuclear bodies;Plasma membrane				0.0	0.0	0.0	0.0	0.0	0.0	0.0	0.0	0.0	0.0	0.0	0.0	0.0	0.0	0.0	0.0	0.0	0.0	0.0	0.0
HIF1A	3091	symbol	H. sapiens	3091	H. sapiens	HIF1A	hypoxia inducible factor 1 subunit alpha	GO:0001922 B-1 B cell homeostasis;GO:0021502 neural fold elevation formation;GO:0070101 positive regulation of chemokine-mediated signaling pathway		Predicted intracellular proteins; Cancer-related genes:Candidate cancer biomarkers; Transcription factors:Basic domains; Human disease related genes:Cancers:Head and neck cancers	Nucleoplasm (Enhanced); Additional: Nuclear bodies	Carvedilol; Hydralazine; 2-Methoxyestradiol; ENMD-1198; PX-478; FG-2216	(M180)PID HIF1A PATHWAY; (M226)PID VEGFR1 PATHWAY; (M288)PID HES HEY PATHWAY	(M5901)HALLMARK G2M CHECKPOINT; (M5913)HALLMARK INTERFERON GAMMA RESPONSE; (M5932)HALLMARK INFLAMMATORY RESPONSE	0.0	0.0	1.0	1.0	0.0	0.0	0.0	0.0	1.0	1.0	0.0	1.0	0.0	0.0	1.0	1.0	0.0	0.0	0.0	1.0
REPS1	85021	symbol	H. sapiens	85021	H. sapiens	REPS1	RALBP1 associated Eps domain containing 1	GO:0006898 receptor-mediated endocytosis;GO:0016197 endosomal transport;GO:0006897 endocytosis		Predicted intracellular proteins; Disease related genes; Human disease related genes:Nervous system diseases:Neurodegenerative diseases	Cytosol;Plasma membrane;Vesicles (Approved)				0.0	0.0	0.0	0.0	0.0	0.0	0.0	0.0	0.0	0.0	0.0	0.0	0.0	0.0	0.0	0.0	0.0	0.0	0.0	0.0
KLK10	5655	symbol	H. sapiens	5655	H. sapiens	KLK10	kallikrein related peptidase 10	GO:0006508 proteolysis;GO:0007049 cell cycle;GO:0019538 protein metabolic process		Cancer-related genes:Candidate cancer biomarkers; Enzymes; Predicted secreted proteins; Peptidases:Serine-type peptidases				(M5906)HALLMARK ESTROGEN RESPONSE EARLY; (M5907)HALLMARK ESTROGEN RESPONSE LATE	0.0	0.0	0.0	0.0	0.0	0.0	0.0	0.0	0.0	0.0	0.0	0.0	0.0	0.0	0.0	0.0	0.0	0.0	0.0	0.0
PTPRF	5792	symbol	H. sapiens	5792	H. sapiens	PTPRF	protein tyrosine phosphatase receptor type F	GO:0007185 transmembrane receptor protein tyrosine phosphatase signaling pathway;GO:1900121 negative regulation of receptor binding;GO:0099560 synaptic membrane adhesion		ENZYME proteins:Hydrolases; Enzymes; Potential drug targets; Predicted intracellular proteins; Disease related genes	Golgi apparatus (Approved)				0.0	0.0	0.0	0.0	1.0	0.0	0.0	0.0	0.0	0.0	0.0	0.0	0.0	0.0	0.0	0.0	0.0	0.0	1.0	0.0
ASZ1	136991	symbol	H. sapiens	136991	H. sapiens	ASZ1	ankyrin repeat, SAM and basic leucine zipper domain containing 1	GO:0043046 DNA methylation involved in gamete generation;GO:0034587 piRNA metabolic process;GO:0007140 male meiotic nuclear division		Predicted intracellular proteins	Cytosol (Approved); Additional: Nucleoplasm				0.0	0.0	0.0	0.0	0.0	0.0	0.0	0.0	0.0	0.0	0.0	0.0	0.0	0.0	0.0	0.0	0.0	0.0	0.0	0.0
CST11	140880	symbol	H. sapiens	140880	H. sapiens	CST11	cystatin 11	GO:0030521 androgen receptor signaling pathway;GO:0031640 killing of cells of another organism;GO:0030518 intracellular steroid hormone receptor signaling pathway		Predicted secreted proteins			(M3468)NABA ECM REGULATORS; (M5885)NABA MATRISOME ASSOCIATED; (M5889)NABA MATRISOME		0.0	0.0	0.0	0.0	0.0	0.0	0.0	0.0	0.0	0.0	0.0	0.0	0.0	0.0	0.0	1.0	0.0	0.0	0.0	0.0
FAM65B	9750	gene_synonym	H. sapiens	9750	H. sapiens	RIPOR2	RHO family interacting cell polarization regulator 2	GO:1903904 negative regulation of establishment of T cell polarity;GO:1905872 negative regulation of protein localization to cell leading edge;GO:2001107 negative regulation of Rho guanyl-nucleotide exchange factor activity		Predicted intracellular proteins; Disease related genes; Human disease related genes:Nervous system diseases:Ear disease					0.0	0.0	0.0	0.0	0.0	0.0	0.0	0.0	0.0	0.0	0.0	1.0	0.0	0.0	0.0	0.0	0.0	0.0	0.0	0.0
ARHGAP19	84986	symbol	H. sapiens	84986	H. sapiens	ARHGAP19	Rho GTPase activating protein 19	GO:0051056 regulation of small GTPase mediated signal transduction;GO:1902531 regulation of intracellular signal transduction;GO:0050790 regulation of catalytic activity		Predicted intracellular proteins	Plasma membrane (Enhanced)				0.0	0.0	0.0	0.0	0.0	0.0	0.0	0.0	0.0	0.0	0.0	0.0	0.0	0.0	0.0	0.0	0.0	0.0	0.0	0.0
STOM	2040	symbol	H. sapiens	2040	H. sapiens	STOM	stomatin	GO:1901585 regulation of acid-sensing ion channel activity;GO:0044829 positive regulation by host of viral genome replication;GO:0044794 positive regulation by host of viral process		Transporters:Accessory Factors Involved in Transport	Plasma membrane (Enhanced); Additional: Cytosol;Vesicles			(M5905)HALLMARK ADIPOGENESIS; (M5939)HALLMARK P53 PATHWAY	0.0	0.0	0.0	0.0	0.0	0.0	0.0	0.0	0.0	0.0	1.0	0.0	0.0	0.0	0.0	0.0	0.0	0.0	0.0	0.0
CACNG6	59285	symbol	H. sapiens	59285	H. sapiens	CACNG6	calcium voltage-gated channel auxiliary subunit gamma 6	GO:1902514 regulation of calcium ion transmembrane transport via high voltage-gated calcium channel;GO:1903169 regulation of calcium ion transmembrane transport;GO:0070588 calcium ion transmembrane transport		Transporters:Accessory Factors Involved in Transport; FDA approved drug targets:Small molecule drugs	Nucleoli fibrillar center (Approved); Additional: Cytosol				0.0	0.0	0.0	0.0	0.0	0.0	0.0	1.0	0.0	0.0	1.0	0.0	0.0	0.0	0.0	0.0	0.0	0.0	0.0	0.0
C14orf149	112849	gene_synonym	H. sapiens	112849	H. sapiens	L3HYPDH	trans-L-3-hydroxyproline dehydratase			ENZYME proteins:Lyases; Predicted intracellular proteins; Enzymes	Vesicles (Uncertain)	Proline			0.0	0.0	0.0	0.0	0.0	0.0	0.0	0.0	0.0	0.0	0.0	0.0	0.0	0.0	0.0	0.0	0.0	0.0	0.0	0.0
HIST1H4F	8361	gene_synonym	H. sapiens	8361	H. sapiens	H4C6	H4 clustered histone 6	GO:0061644 protein localization to CENP-A containing chromatin;GO:0045653 negative regulation of megakaryocyte differentiation;GO:0006335 DNA replication-dependent chromatin assembly		Predicted intracellular proteins; Disease related genes					0.0	0.0	0.0	0.0	0.0	0.0	0.0	0.0	0.0	0.0	0.0	0.0	0.0	0.0	0.0	0.0	0.0	0.0	0.0	0.0
CHMP2B	25978	symbol	H. sapiens	25978	H. sapiens	CHMP2B	charged multivesicular body protein 2B	GO:1904896 ESCRT complex disassembly;GO:1904903 ESCRT III complex disassembly;GO:0051469 vesicle fusion with vacuole		Predicted intracellular proteins; Disease related genes; Human disease related genes:Nervous system diseases:Neurodegenerative diseases	Cytosol (Approved)				0.0	0.0	0.0	1.0	0.0	1.0	0.0	0.0	0.0	0.0	0.0	0.0	0.0	0.0	0.0	0.0	0.0	0.0	0.0	0.0
RABGEF1	27342	symbol	H. sapiens	27342	H. sapiens	RABGEF1	RAB guanine nucleotide exchange factor 1	GO:1900234 regulation of Kit signaling pathway;GO:1900235 negative regulation of Kit signaling pathway;GO:0032764 negative regulation of mast cell cytokine production		Predicted intracellular proteins; Transporters:Transporter channels and pores	Cytosol (Supported); Additional: Nucleoli		(M269)PID RAS PATHWAY		0.0	0.0	0.0	0.0	0.0	1.0	0.0	0.0	0.0	1.0	0.0	1.0	1.0	0.0	0.0	0.0	0.0	0.0	0.0	0.0
OBFC2B	79035	gene_synonym	H. sapiens	79035	H. sapiens	NABP2	nucleic acid binding protein 2	GO:0070200 establishment of protein localization to telomere;GO:0070199 establishment of protein localization to chromosome;GO:0070198 protein localization to chromosome, telomeric region		Predicted intracellular proteins	Nucleoplasm (Enhanced)				0.0	0.0	0.0	0.0	0.0	0.0	0.0	0.0	0.0	0.0	0.0	0.0	0.0	0.0	0.0	0.0	0.0	0.0	0.0	0.0
CALCR	799	symbol	H. sapiens	799	H. sapiens	CALCR	calcitonin receptor	GO:0038041 cross-receptor inhibition within G protein-coupled receptor heterodimer;GO:0097647 amylin receptor signaling pathway;GO:0097646 calcitonin family receptor signaling pathway		Human disease related genes:Musculoskeletal diseases:Skeletal diseases	Cell Junctions (Approved); Additional: Centriolar satellite;Vesicles	Salmon calcitonin; Pramlintide		(M5906)HALLMARK ESTROGEN RESPONSE EARLY; (M5907)HALLMARK ESTROGEN RESPONSE LATE	1.0	0.0	0.0	0.0	0.0	0.0	1.0	0.0	0.0	0.0	1.0	0.0	0.0	0.0	0.0	1.0	0.0	0.0	0.0	0.0
INSL6	11172	symbol	H. sapiens	11172	H. sapiens	INSL6	insulin like 6	GO:0007165 signal transduction;GO:0023052 signaling;GO:0007154 cell communication		Predicted secreted proteins			(M5883)NABA SECRETED FACTORS; (M5885)NABA MATRISOME ASSOCIATED; (M5889)NABA MATRISOME		0.0	0.0	0.0	0.0	0.0	0.0	0.0	0.0	0.0	0.0	0.0	0.0	0.0	0.0	0.0	0.0	0.0	0.0	0.0	0.0
TAF2	6873	symbol	H. sapiens	6873	H. sapiens	TAF2	TATA-box binding protein associated factor 2	GO:0035521 monoubiquitinated histone deubiquitination;GO:0035522 monoubiquitinated histone H2A deubiquitination;GO:0035520 monoubiquitinated protein deubiquitination		Predicted intracellular proteins; Disease related genes; Human disease related genes:Other diseases:Mental and behavioural disorders					0.0	1.0	0.0	0.0	0.0	0.0	0.0	0.0	0.0	0.0	0.0	0.0	0.0	0.0	0.0	0.0	0.0	0.0	0.0	0.0
CHGA	1113	symbol	H. sapiens	1113	H. sapiens	CHGA	chromogranin A	GO:0086030 adenylate cyclase-activating adrenergic receptor signaling pathway involved in cardiac muscle relaxation;GO:1901899 positive regulation of relaxation of cardiac muscle;GO:2000707 positive regulation of dense core granule biogenesis		Candidate cardiovascular disease genes; Predicted intracellular proteins; Cancer-related genes:Candidate cancer biomarkers	Vesicles (Supported)			(M5957)HALLMARK PANCREAS BETA CELLS	0.0	0.0	0.0	0.0	0.0	0.0	1.0	0.0	0.0	1.0	0.0	0.0	0.0	0.0	0.0	0.0	0.0	0.0	0.0	0.0
KRT34	3885	symbol	H. sapiens	3885	H. sapiens	KRT34	keratin 34	GO:0045109 intermediate filament organization;GO:0045104 intermediate filament cytoskeleton organization;GO:0045103 intermediate filament-based process		Predicted intracellular proteins	Nucleoplasm;Vesicles (Approved)				0.0	0.0	0.0	0.0	0.0	0.0	0.0	0.0	0.0	0.0	0.0	0.0	0.0	0.0	0.0	0.0	0.0	0.0	0.0	0.0
PGM2L1	283209	symbol	H. sapiens	283209	H. sapiens	PGM2L1	phosphoglucomutase 2 like 1	GO:0006006 glucose metabolic process;GO:0019318 hexose metabolic process;GO:0005996 monosaccharide metabolic process		ENZYME proteins:Transferases; Predicted intracellular proteins; Enzymes	Mitochondria (Approved)				0.0	0.0	0.0	0.0	0.0	0.0	0.0	0.0	0.0	0.0	0.0	0.0	0.0	0.0	0.0	0.0	0.0	0.0	0.0	0.0
PDSS2	57107	symbol	H. sapiens	57107	H. sapiens	PDSS2	decaprenyl diphosphate synthase subunit 2	GO:0006744 ubiquinone biosynthetic process;GO:1901663 quinone biosynthetic process;GO:0006743 ubiquinone metabolic process		Cancer-related genes:Mutated cancer genes; Enzymes; Human disease related genes:Nervous system diseases:Neurodegenerative diseases; Potential drug targets; ENZYME proteins:Transferases; Predicted intracellular proteins; Disease related genes	Cytosol (Supported)				0.0	0.0	0.0	0.0	0.0	0.0	0.0	0.0	0.0	0.0	0.0	0.0	0.0	0.0	0.0	0.0	0.0	0.0	0.0	0.0
DCAF4L2	138009	symbol	H. sapiens	138009	H. sapiens	DCAF4L2	DDB1 and CUL4 associated factor 4 like 2			Predicted intracellular proteins					0.0	0.0	0.0	0.0	0.0	0.0	0.0	0.0	0.0	0.0	0.0	0.0	0.0	0.0	0.0	0.0	0.0	0.0	0.0	0.0
STON2	85439	symbol	H. sapiens	85439	H. sapiens	STON2	stonin 2	GO:0048488 synaptic vesicle endocytosis;GO:0140238 presynaptic endocytosis;GO:0036465 synaptic vesicle recycling		Predicted intracellular proteins	Cytosol;Nucleoli (Approved)				0.0	0.0	0.0	0.0	0.0	0.0	0.0	0.0	0.0	0.0	0.0	0.0	1.0	0.0	0.0	0.0	0.0	0.0	0.0	0.0
CD74	972	symbol	H. sapiens	972	H. sapiens	CD74	CD74 molecule	GO:0035691 macrophage migration inhibitory factor signaling pathway;GO:2000448 positive regulation of macrophage migration inhibitory factor signaling pathway;GO:2000446 regulation of macrophage migration inhibitory factor signaling pathway		Transporters; Cancer-related genes:Candidate cancer biomarkers; Potential drug targets; Disease related genes; CD markers	Golgi apparatus (Supported)			(M5911)HALLMARK INTERFERON ALPHA RESPONSE; (M5913)HALLMARK INTERFERON GAMMA RESPONSE; (M5950)HALLMARK ALLOGRAFT REJECTION	0.0	0.0	0.0	0.0	0.0	1.0	0.0	0.0	0.0	1.0	0.0	1.0	0.0	0.0	1.0	0.0	0.0	0.0	0.0	0.0
PXMP3	5828	gene_synonym	H. sapiens	5828	H. sapiens	PEX2	peroxisomal biogenesis factor 2	GO:0016558 protein import into peroxisome matrix;GO:0006625 protein targeting to peroxisome;GO:0072662 protein localization to peroxisome		Transporters:Primary Active Transporters; Human disease related genes:Congenital disorders of metabolism:Peroxisomal diseases; Potential drug targets; Predicted intracellular proteins; Disease related genes	Vesicles (Supported)			(M5949)HALLMARK PEROXISOME	0.0	0.0	0.0	0.0	0.0	0.0	0.0	0.0	0.0	0.0	0.0	0.0	0.0	0.0	0.0	0.0	0.0	0.0	0.0	0.0
SYT6	148281	symbol	H. sapiens	148281	H. sapiens	SYT6	synaptotagmin 6	GO:0060478 acrosomal vesicle exocytosis;GO:0007340 acrosome reaction;GO:0014059 regulation of dopamine secretion		Predicted intracellular proteins	Vesicles (Approved)				0.0	0.0	0.0	0.0	0.0	0.0	0.0	0.0	0.0	1.0	1.0	0.0	1.0	0.0	0.0	0.0	0.0	0.0	0.0	0.0
FGF14	2259	symbol	H. sapiens	2259	H. sapiens	FGF14	fibroblast growth factor 14	GO:1905150 regulation of voltage-gated sodium channel activity;GO:2000649 regulation of sodium ion transmembrane transporter activity;GO:1902305 regulation of sodium ion transmembrane transport		Predicted intracellular proteins; Disease related genes; Human disease related genes:Nervous system diseases:Neurodegenerative diseases	Nucleoli fibrillar center (Approved)		(M5883)NABA SECRETED FACTORS; (M5885)NABA MATRISOME ASSOCIATED; (M5889)NABA MATRISOME		0.0	0.0	0.0	0.0	0.0	0.0	0.0	1.0	1.0	0.0	1.0	0.0	0.0	0.0	0.0	0.0	0.0	0.0	0.0	0.0
DNAI2	64446	symbol	H. sapiens	64446	H. sapiens	DNAI2	dynein axonemal intermediate chain 2	GO:0036158 outer dynein arm assembly;GO:0070286 axonemal dynein complex assembly;GO:0035082 axoneme assembly		Predicted intracellular proteins; Disease related genes; Human disease related genes:Respiratory diseases:Tracheobronchial diseases					0.0	0.0	0.0	0.0	0.0	0.0	0.0	0.0	0.0	0.0	0.0	0.0	0.0	0.0	0.0	0.0	0.0	0.0	0.0	0.0
MRI1	84245	symbol	H. sapiens	84245	H. sapiens	MRI1	methylthioribose-1-phosphate isomerase 1	GO:0019284 L-methionine salvage from S-adenosylmethionine;GO:0019509 L-methionine salvage from methylthioadenosine;GO:0033353 S-adenosylmethionine cycle		ENZYME proteins:Isomerase; Predicted intracellular proteins; Enzymes	Cytosol;Nucleoplasm (Supported); Additional: Nucleoli fibrillar center				0.0	0.0	0.0	0.0	0.0	0.0	0.0	0.0	0.0	0.0	0.0	0.0	0.0	0.0	0.0	0.0	0.0	0.0	0.0	0.0
RAB20	55647	symbol	H. sapiens	55647	H. sapiens	RAB20	RAB20, member RAS oncogene family	GO:0090383 phagosome acidification;GO:0090385 phagosome-lysosome fusion;GO:0001845 phagolysosome assembly		Predicted intracellular proteins	Golgi apparatus;Vesicles (Supported)				0.0	0.0	0.0	0.0	0.0	0.0	0.0	0.0	0.0	0.0	0.0	1.0	0.0	0.0	0.0	0.0	0.0	0.0	0.0	0.0
ACTRT2	140625	symbol	H. sapiens	140625	H. sapiens	ACTRT2	actin related protein T2			Predicted intracellular proteins					0.0	0.0	0.0	0.0	0.0	0.0	0.0	0.0	0.0	0.0	0.0	0.0	0.0	0.0	0.0	0.0	0.0	0.0	0.0	0.0
HHIP	64399	symbol	H. sapiens	64399	H. sapiens	HHIP	hedgehog interacting protein	GO:0060441 epithelial tube branching involved in lung morphogenesis;GO:0045879 negative regulation of smoothened signaling pathway;GO:0040036 regulation of fibroblast growth factor receptor signaling pathway		Predicted secreted proteins	Nucleoplasm (Approved)		(M211)PID HEDGEHOG 2PATHWAY; (M5883)NABA SECRETED FACTORS; (M5885)NABA MATRISOME ASSOCIATED		1.0	0.0	0.0	0.0	0.0	0.0	0.0	0.0	0.0	0.0	0.0	0.0	0.0	0.0	1.0	1.0	0.0	0.0	0.0	0.0
FXR2	9513	symbol	H. sapiens	9513	H. sapiens	FXR2	FMR1 autosomal homolog 2	GO:0051489 regulation of filopodium assembly;GO:0000381 regulation of alternative mRNA splicing, via spliceosome;GO:0048024 regulation of mRNA splicing, via spliceosome		Predicted intracellular proteins	Cytosol (Supported)				0.0	0.0	0.0	0.0	0.0	0.0	0.0	0.0	0.0	0.0	0.0	0.0	0.0	0.0	0.0	0.0	0.0	0.0	0.0	0.0
KRT38	8687	symbol	H. sapiens	8687	H. sapiens	KRT38	keratin 38	GO:0045109 intermediate filament organization;GO:0045104 intermediate filament cytoskeleton organization;GO:0045103 intermediate filament-based process		Predicted intracellular proteins					0.0	0.0	0.0	0.0	0.0	0.0	0.0	0.0	0.0	0.0	0.0	0.0	0.0	0.0	0.0	0.0	0.0	0.0	0.0	0.0
LYZL6	57151	symbol	H. sapiens	57151	H. sapiens	LYZL6	lysozyme like 6	GO:0007342 fusion of sperm to egg plasma membrane involved in single fertilization;GO:0019835 cytolysis;GO:0045026 plasma membrane fusion		Predicted intracellular proteins; Enzymes; ENZYME proteins:Hydrolases; Predicted secreted proteins					0.0	0.0	0.0	0.0	0.0	0.0	0.0	0.0	0.0	0.0	0.0	0.0	0.0	0.0	0.0	0.0	0.0	0.0	0.0	0.0
ZNF141	7700	symbol	H. sapiens	7700	H. sapiens	ZNF141	zinc finger protein 141	GO:0035107 appendage morphogenesis;GO:0035108 limb morphogenesis;GO:0048736 appendage development		Transcription factors:Zinc-coordinating DNA-binding domains; Predicted intracellular proteins; Disease related genes; Human disease related genes:Congenital malformations:Congenital malformations of the musculoskeletal system					0.0	1.0	0.0	0.0	0.0	0.0	0.0	0.0	0.0	0.0	0.0	0.0	0.0	0.0	0.0	0.0	0.0	0.0	0.0	0.0
FCRL3	115352	symbol	H. sapiens	115352	H. sapiens	FCRL3	Fc receptor like 3	GO:1905184 positive regulation of protein serine/threonine phosphatase activity;GO:0050859 negative regulation of B cell receptor signaling pathway;GO:0034163 regulation of toll-like receptor 9 signaling pathway		Predicted intracellular proteins; Disease related genes; CD markers					0.0	0.0	0.0	0.0	0.0	0.0	0.0	0.0	0.0	0.0	1.0	0.0	0.0	0.0	0.0	0.0	0.0	0.0	0.0	0.0
KIAA0664						None	None	None	None	None	None	None	None	None	nan	nan	nan	nan	nan	nan	nan	nan	nan	nan	nan	nan	nan	nan	nan	nan	nan	nan	nan	nan
HMG20A	10363	symbol	H. sapiens	10363	H. sapiens	HMG20A	high mobility group 20A	GO:0033234 negative regulation of protein sumoylation;GO:0033233 regulation of protein sumoylation;GO:0045665 negative regulation of neuron differentiation		Predicted intracellular proteins; Transcription factors:Other all-alpha-helical DNA-binding domains	Nucleoplasm (Approved)				0.0	0.0	0.0	0.0	0.0	0.0	0.0	0.0	0.0	0.0	0.0	0.0	0.0	0.0	0.0	0.0	0.0	0.0	0.0	0.0
COL1A2	1278	symbol	H. sapiens	1278	H. sapiens	COL1A2	collagen type I alpha 2 chain	GO:0070208 protein heterotrimerization;GO:0043589 skin morphogenesis;GO:0070206 protein trimerization		Human disease related genes:Congenital malformations:Congenital malformations of the musculoskeletal system; Predicted secreted proteins; Cancer-related genes:Candidate cancer biomarkers; Human disease related genes:Congenital malformations:Congenital malformations of skin; Disease related genes; Human disease related genes:Musculoskeletal diseases:Skeletal diseases	Endoplasmic reticulum (Supported)	Collagenase clostridium histolyticum	(M274)PID LYMPH ANGIOGENESIS PATHWAY; (M65)PID FRA PATHWAY; (M53)PID INTEGRIN3 PATHWAY	(M5942)HALLMARK UV RESPONSE DN; (M5930)HALLMARK EPITHELIAL MESENCHYMAL TRANSITION	0.0	0.0	1.0	0.0	0.0	1.0	0.0	0.0	1.0	0.0	0.0	0.0	0.0	0.0	0.0	0.0	0.0	0.0	0.0	1.0
SLC22A6	9356	symbol	H. sapiens	9356	H. sapiens	SLC22A6	solute carrier family 22 member 6	GO:0015742 alpha-ketoglutarate transport;GO:0097254 renal tubular secretion;GO:0043252 sodium-independent organic anion transport		Transporters:Electrochemical Potential-driven transporters; FDA approved drug targets:Small molecule drugs		Cefotaxime; Probenecid; Ceftriaxone			0.0	0.0	0.0	0.0	0.0	0.0	0.0	0.0	0.0	0.0	0.0	0.0	0.0	0.0	0.0	0.0	0.0	0.0	0.0	0.0
ASTN1	460	symbol	H. sapiens	460	H. sapiens	ASTN1	astrotactin 1	GO:0007158 neuron cell-cell adhesion;GO:0001764 neuron migration;GO:0007626 locomotory behavior		Transporters	Golgi apparatus;Vesicles (Approved)				0.0	0.0	0.0	1.0	1.0	0.0	0.0	0.0	0.0	0.0	0.0	0.0	0.0	0.0	0.0	0.0	0.0	0.0	0.0	0.0
EXOC3L2	90332	symbol	H. sapiens	90332	H. sapiens	EXOC3L2	exocyst complex component 3 like 2	GO:0051601 exocyst localization;GO:0031503 protein-containing complex localization;GO:0006887 exocytosis		Predicted intracellular proteins	Vesicles (Approved); Additional: Cytosol;Golgi apparatus;Nucleoplasm				0.0	0.0	0.0	0.0	0.0	0.0	0.0	0.0	0.0	1.0	0.0	0.0	0.0	0.0	0.0	0.0	0.0	0.0	0.0	0.0
MFSD8	256471	symbol	H. sapiens	256471	H. sapiens	MFSD8	major facilitator superfamily domain containing 8	GO:1905165 regulation of lysosomal protein catabolic process;GO:1904350 regulation of protein catabolic process in the vacuole;GO:0038202 TORC1 signaling		Human disease related genes:Congenital disorders of metabolism:Congenital disorders of lipid/glycolipid metabolism; Transporters:Electrochemical Potential-driven transporters; Potential drug targets; Disease related genes; Human disease related genes:Congenital disorders of metabolism:Lysosomal storage diseases	Vesicles (Supported); Additional: Nucleoplasm				0.0	0.0	0.0	0.0	0.0	0.0	0.0	0.0	0.0	0.0	0.0	0.0	0.0	0.0	0.0	0.0	0.0	0.0	0.0	0.0
NF2	4771	symbol	H. sapiens	4771	H. sapiens	NF2	NF2, moesin-ezrin-radixin like (MERLIN) tumor suppressor	GO:0014010 Schwann cell proliferation;GO:0010626 negative regulation of Schwann cell proliferation;GO:0010624 regulation of Schwann cell proliferation		Predicted intracellular proteins; Human disease related genes:Cancers:Cancers of the lung and pleura; Human disease related genes:Congenital malformations:Other congenital malformations; Disease related genes; Human disease related genes:Cancers:Cancers of eye, brain, and central nervous system; Cancer-related genes	Plasma membrane (Enhanced); Additional: Cytosol;Nucleoplasm		(M175)PID ERBB2 ERBB3 PATHWAY	(M5951)HALLMARK SPERMATOGENESIS; (M5915)HALLMARK APICAL JUNCTION	0.0	0.0	0.0	0.0	0.0	0.0	0.0	0.0	0.0	0.0	0.0	0.0	0.0	0.0	1.0	0.0	0.0	0.0	1.0	0.0
TYRP1	7306	symbol	H. sapiens	7306	H. sapiens	TYRP1	tyrosinase related protein 1	GO:0043438 acetoacetic acid metabolic process;GO:0048023 positive regulation of melanin biosynthetic process;GO:1900378 positive regulation of secondary metabolite biosynthetic process		Human disease related genes:Congenital disorders of metabolism:Congenital disorders of amino acid metabolism; Predicted intracellular proteins; Disease related genes	Vesicles (Approved)		(M145)PID P53 DOWNSTREAM PATHWAY		0.0	0.0	0.0	0.0	0.0	0.0	0.0	0.0	0.0	0.0	0.0	0.0	0.0	0.0	0.0	0.0	0.0	0.0	0.0	0.0
NTSR2	23620	symbol	H. sapiens	23620	H. sapiens	NTSR2	neurotensin receptor 2	GO:0007200 phospholipase C-activating G protein-coupled receptor signaling pathway;GO:0007218 neuropeptide signaling pathway;GO:0042391 regulation of membrane potential		G-protein coupled receptors:GPCRs excl olfactory receptors; FDA approved drug targets:Small molecule drugs		Levocabastine			1.0	0.0	0.0	0.0	0.0	0.0	0.0	0.0	0.0	0.0	0.0	0.0	0.0	0.0	0.0	0.0	0.0	0.0	0.0	0.0
TNNC1	7134	symbol	H. sapiens	7134	H. sapiens	TNNC1	troponin C1, slow skeletal and cardiac type	GO:0002086 diaphragm contraction;GO:0032972 regulation of muscle filament sliding speed;GO:0003011 involuntary skeletal muscle contraction		Human disease related genes:Cardiovascular diseases:Cardiac diseases; Predicted intracellular proteins; Disease related genes; FDA approved drug targets:Small molecule drugs	Actin filaments;Mitochondria;Nucleoplasm (Approved)	Trifluoperazine; Levosimendan; Felodipine; Bepridil; Calcium; Aluminium monostearate; 5-[1-(3,4-Dimethoxy-Benzoyl)-1,2,3,4-Tetrahydro-Quinolin-6-Yl]-6-Methyl-3,6-Dihydro-[1,3,4]Thiadiazin-2-One; N-(6-Aminohexyl)-5-Chloro-1-Naphthalenesulfonamide		(M5907)HALLMARK ESTROGEN RESPONSE LATE; (M5909)HALLMARK MYOGENESIS	1.0	0.0	0.0	0.0	0.0	0.0	0.0	1.0	0.0	0.0	0.0	0.0	0.0	0.0	1.0	0.0	0.0	0.0	0.0	0.0
PPFIBP1	8496	symbol	H. sapiens	8496	H. sapiens	PPFIBP1	PPFIA binding protein 1	GO:0007528 neuromuscular junction development;GO:0050808 synapse organization;GO:0034330 cell junction organization		Predicted intracellular proteins; Cancer-related genes	Plasma membrane (Enhanced)				0.0	0.0	0.0	0.0	0.0	0.0	0.0	0.0	0.0	0.0	0.0	0.0	0.0	0.0	0.0	0.0	0.0	0.0	1.0	0.0
NRXN1	9378	symbol	H. sapiens	9378	H. sapiens	NRXN1	neurexin 1	GO:0097118 neuroligin clustering involved in postsynaptic membrane assembly;GO:0097116 gephyrin clustering involved in postsynaptic density assembly;GO:0042297 vocal learning		Transporters:Accessory Factors Involved in Transport; Potential drug targets; Predicted intracellular proteins; Disease related genes; Human disease related genes:Congenital malformations:Other congenital malformations	Plasma membrane (Supported)	Calcium citrate; Calcium Phosphate; Calcium phosphate dihydrate			0.0	0.0	0.0	1.0	1.0	0.0	0.0	0.0	0.0	1.0	0.0	0.0	0.0	0.0	0.0	0.0	0.0	0.0	1.0	1.0
OLFM1	10439	symbol	H. sapiens	10439	H. sapiens	OLFM1	olfactomedin 1	GO:0023041 neuronal signal transduction;GO:0003190 atrioventricular valve formation;GO:0003188 heart valve formation		Predicted intracellular proteins; Predicted secreted proteins	Nucleoli (Approved); Additional: Cytosol;Nucleoplasm			(M5941)HALLMARK UV RESPONSE UP; (M5906)HALLMARK ESTROGEN RESPONSE EARLY; (M5907)HALLMARK ESTROGEN RESPONSE LATE	0.0	0.0	0.0	0.0	0.0	0.0	0.0	0.0	0.0	0.0	0.0	0.0	0.0	0.0	0.0	0.0	0.0	0.0	0.0	0.0
ALG3	10195	symbol	H. sapiens	10195	H. sapiens	ALG3	ALG3 alpha-1,3- mannosyltransferase	GO:0006488 dolichol-linked oligosaccharide biosynthetic process;GO:0006490 oligosaccharide-lipid intermediate biosynthetic process;GO:0097502 mannosylation		Human disease related genes:Congenital disorders of metabolism:Congenital disorders of glycan/glycoprotein metabolism; Enzymes; Potential drug targets; ENZYME proteins:Transferases; Disease related genes					0.0	0.0	0.0	0.0	0.0	0.0	0.0	0.0	0.0	0.0	0.0	0.0	0.0	0.0	0.0	0.0	0.0	0.0	0.0	0.0
GPR133	283383	gene_synonym	H. sapiens	283383	H. sapiens	ADGRD1	adhesion G protein-coupled receptor D1	GO:0007189 adenylate cyclase-activating G protein-coupled receptor signaling pathway;GO:0007188 adenylate cyclase-modulating G protein-coupled receptor signaling pathway;GO:0007186 G protein-coupled receptor signaling pathway		G-protein coupled receptors:GPCRs excl olfactory receptors; Predicted intracellular proteins; G-protein coupled receptors:Family 2 (B) receptors	Nucleoplasm;Plasma membrane (Approved)	Onapristone			0.0	0.0	0.0	0.0	0.0	0.0	1.0	0.0	0.0	0.0	0.0	0.0	0.0	0.0	0.0	0.0	0.0	0.0	0.0	0.0
EMILIN3	90187	symbol	H. sapiens	90187	H. sapiens	EMILIN3	elastin microfibril interfacer 3			Predicted secreted proteins	Golgi apparatus (Approved); Additional: Cytokinetic bridge;Microtubules		(M3008)NABA ECM GLYCOPROTEINS; (M5884)NABA CORE MATRISOME; (M5889)NABA MATRISOME		0.0	0.0	0.0	0.0	0.0	0.0	0.0	0.0	0.0	0.0	0.0	0.0	0.0	0.0	0.0	0.0	0.0	0.0	0.0	1.0
TRIM40	135644	symbol	H. sapiens	135644	H. sapiens	TRIM40	tripartite motif containing 40	GO:0045116 protein neddylation;GO:1900181 negative regulation of protein localization to nucleus;GO:1901223 negative regulation of NIK/NF-kappaB signaling		ENZYME proteins:Transferases; Predicted intracellular proteins; Enzymes	Cytosol (Approved)				0.0	0.0	0.0	0.0	0.0	1.0	0.0	0.0	0.0	0.0	0.0	0.0	0.0	0.0	0.0	0.0	0.0	0.0	0.0	0.0
RPL5	6125	symbol	H. sapiens	6125	H. sapiens	RPL5	ribosomal protein L5	GO:2000435 negative regulation of protein neddylation;GO:1904667 negative regulation of ubiquitin protein ligase activity;GO:2000434 regulation of protein neddylation		Ribosomal proteins; Cancer-related genes:Mutated cancer genes; Human disease related genes:Cardiovascular diseases:Hematologic diseases; Human disease related genes:Other congenital disorders:Ribosomopathies; Predicted intracellular proteins; Disease related genes; Cancer-related genes:Mutational cancer driver genes	Cytosol;Endoplasmic reticulum (Supported); Additional: Nucleoli;Nucleoli rim		(M261)PID P53 REGULATION PATHWAY		0.0	0.0	0.0	0.0	0.0	0.0	0.0	0.0	0.0	0.0	0.0	0.0	0.0	0.0	0.0	0.0	0.0	1.0	0.0	0.0
IL5RA	3568	symbol	H. sapiens	3568	H. sapiens	IL5RA	interleukin 5 receptor subunit alpha	GO:0038043 interleukin-5-mediated signaling pathway;GO:0032674 regulation of interleukin-5 production;GO:0002437 inflammatory response to antigenic stimulus		Predicted intracellular proteins; CD markers; FDA approved drug targets:Biotech drugs		Benralizumab	(M135)PID IL5 PATHWAY		0.0	0.0	0.0	0.0	0.0	0.0	0.0	0.0	0.0	0.0	0.0	1.0	0.0	0.0	0.0	0.0	0.0	0.0	0.0	0.0
EPS8	2059	symbol	H. sapiens	2059	H. sapiens	EPS8	epidermal growth factor receptor pathway substrate 8	GO:0070358 actin polymerization-dependent cell motility;GO:0048149 behavioral response to ethanol;GO:0051764 actin crosslink formation		Predicted intracellular proteins; Disease related genes; Human disease related genes:Nervous system diseases:Ear disease	Golgi apparatus (Approved)		(M241)PID RAC1 REG PATHWAY; (M81)PID CDC42 PATHWAY; (M164)PID ERBB1 DOWNSTREAM PATHWAY		0.0	0.0	0.0	1.0	0.0	0.0	0.0	0.0	0.0	0.0	0.0	1.0	0.0	0.0	0.0	0.0	0.0	0.0	0.0	0.0
KPNA6	23633	symbol	H. sapiens	23633	H. sapiens	KPNA6	karyopherin subunit alpha 6	GO:0075506 entry of viral genome into host nucleus through nuclear pore complex via importin;GO:0075732 viral penetration into host nucleus;GO:0075733 intracellular transport of virus		Predicted intracellular proteins; Transporters:Transporter channels and pores	Cytosol (Approved); Additional: Nucleoplasm				0.0	1.0	0.0	0.0	0.0	0.0	0.0	0.0	0.0	0.0	0.0	0.0	0.0	0.0	0.0	1.0	0.0	0.0	0.0	0.0
RGS4	5999	symbol	H. sapiens	5999	H. sapiens	RGS4	regulator of G protein signaling 4	GO:1900923 regulation of glycine import across plasma membrane;GO:1900924 negative regulation of glycine import across plasma membrane;GO:0060160 negative regulation of dopamine receptor signaling pathway		Predicted intracellular proteins; Disease related genes	Cytosol (Approved)			(M5942)HALLMARK UV RESPONSE DN; (M5930)HALLMARK EPITHELIAL MESENCHYMAL TRANSITION	1.0	0.0	0.0	1.0	0.0	0.0	0.0	0.0	0.0	1.0	1.0	0.0	0.0	0.0	0.0	0.0	0.0	0.0	0.0	0.0
CWH43	80157	symbol	H. sapiens	80157	H. sapiens	CWH43	cell wall biogenesis 43 C-terminal homolog	GO:0006506 GPI anchor biosynthetic process;GO:0006505 GPI anchor metabolic process;GO:0009247 glycolipid biosynthetic process			Golgi apparatus;Plasma membrane (Uncertain)				0.0	0.0	0.0	0.0	0.0	0.0	0.0	0.0	0.0	0.0	0.0	0.0	0.0	0.0	0.0	0.0	0.0	0.0	0.0	0.0
ADAMDEC1	27299	symbol	H. sapiens	27299	H. sapiens	ADAMDEC1	ADAM like decysin 1	GO:0007162 negative regulation of cell adhesion;GO:0030155 regulation of cell adhesion;GO:0006508 proteolysis		Predicted intracellular proteins; Predicted secreted proteins			(M3468)NABA ECM REGULATORS; (M5885)NABA MATRISOME ASSOCIATED; (M5889)NABA MATRISOME	(M5953)HALLMARK KRAS SIGNALING UP	0.0	0.0	0.0	0.0	0.0	0.0	0.0	0.0	0.0	0.0	0.0	0.0	0.0	0.0	0.0	0.0	0.0	0.0	0.0	0.0
CSNK1A1L	122011	symbol	H. sapiens	122011	H. sapiens	CSNK1A1L	casein kinase 1 alpha 1 like	GO:0090090 negative regulation of canonical Wnt signaling pathway;GO:0030178 negative regulation of Wnt signaling pathway;GO:0018105 peptidyl-serine phosphorylation	yes	ENZYME proteins:Transferases; Kinases:CK1 Ser/Thr protein kinases; Enzymes; Predicted intracellular proteins	Cytosol (Uncertain)				0.0	0.0	0.0	0.0	0.0	0.0	0.0	0.0	0.0	0.0	0.0	0.0	0.0	0.0	0.0	0.0	0.0	0.0	0.0	0.0
CLEC1A	51267	symbol	H. sapiens	51267	H. sapiens	CLEC1A	C-type lectin domain family 1 member A	GO:0007166 cell surface receptor signaling pathway;GO:0007165 signal transduction;GO:0023052 signaling		Predicted intracellular proteins			(M5880)NABA ECM AFFILIATED; (M5885)NABA MATRISOME ASSOCIATED; (M5889)NABA MATRISOME		0.0	0.0	0.0	0.0	0.0	0.0	0.0	0.0	0.0	0.0	0.0	0.0	0.0	0.0	0.0	0.0	1.0	0.0	0.0	0.0
STK32B	55351	symbol	H. sapiens	55351	H. sapiens	STK32B	serine/threonine kinase 32B	GO:0018105 peptidyl-serine phosphorylation;GO:0018209 peptidyl-serine modification;GO:0006468 protein phosphorylation	yes	ENZYME proteins:Transferases; Kinases; Enzymes; Predicted intracellular proteins	Nuclear bodies;Nucleoplasm (Approved); Additional: Cytosol				0.0	0.0	0.0	0.0	0.0	0.0	0.0	0.0	0.0	0.0	0.0	0.0	0.0	0.0	0.0	0.0	0.0	0.0	0.0	0.0
ZNF410	57862	symbol	H. sapiens	57862	H. sapiens	ZNF410	zinc finger protein 410	GO:0006354 DNA-templated transcription elongation;GO:0006351 DNA-templated transcription;GO:0097659 nucleic acid-templated transcription		Predicted intracellular proteins; Transcription factors:Zinc-coordinating DNA-binding domains	Nuclear bodies (Approved)				0.0	1.0	0.0	0.0	0.0	0.0	0.0	0.0	0.0	0.0	0.0	0.0	0.0	0.0	0.0	0.0	0.0	0.0	0.0	0.0
NPR3	4883	symbol	H. sapiens	4883	H. sapiens	NPR3	natriuretic peptide receptor 3	GO:0002158 osteoclast proliferation;GO:0030157 pancreatic juice secretion;GO:0035810 positive regulation of urine volume		Predicted intracellular proteins	Cytosol (Approved)	Nesiritide			1.0	0.0	0.0	0.0	0.0	0.0	1.0	0.0	0.0	1.0	0.0	0.0	0.0	0.0	1.0	0.0	0.0	0.0	0.0	0.0
REG3A	5068	symbol	H. sapiens	5068	H. sapiens	REG3A	regenerating family member 3 alpha	GO:0044278 cell wall disruption in another organism;GO:0045617 negative regulation of keratinocyte differentiation;GO:0045605 negative regulation of epidermal cell differentiation		Predicted secreted proteins; Transporters:Transporter channels and pores	Cytosol (Approved)		(M5880)NABA ECM AFFILIATED; (M5885)NABA MATRISOME ASSOCIATED; (M5889)NABA MATRISOME		0.0	0.0	0.0	0.0	1.0	0.0	0.0	0.0	0.0	0.0	0.0	0.0	0.0	0.0	0.0	0.0	1.0	0.0	0.0	0.0
SNX15	29907	symbol	H. sapiens	29907	H. sapiens	SNX15	sorting nexin 15	GO:0006886 intracellular protein transport;GO:0015031 protein transport;GO:0045184 establishment of protein localization		Predicted intracellular proteins	Cytosol;Nucleoli (Approved); Additional: Plasma membrane;Vesicles				0.0	0.0	0.0	0.0	0.0	0.0	0.0	0.0	0.0	0.0	0.0	0.0	0.0	0.0	0.0	0.0	0.0	0.0	0.0	0.0
GPR45	11250	symbol	H. sapiens	11250	H. sapiens	GPR45	G protein-coupled receptor 45	GO:0007186 G protein-coupled receptor signaling pathway;GO:0007165 signal transduction;GO:0023052 signaling		G-protein coupled receptors:GPCRs excl olfactory receptors					1.0	0.0	0.0	0.0	0.0	0.0	1.0	0.0	0.0	0.0	0.0	0.0	0.0	0.0	0.0	0.0	0.0	0.0	0.0	0.0
OBSCN	84033	symbol	H. sapiens	84033	H. sapiens	OBSCN	obscurin, cytoskeletal calmodulin and titin-interacting RhoGEF	GO:0036309 protein localization to M-band;GO:0045214 sarcomere organization;GO:0030239 myofibril assembly	yes	Enzymes; Kinases:CAMK Ser/Thr protein kinases; Potential drug targets; ENZYME proteins:Transferases; Predicted intracellular proteins; Disease related genes	Cytosol;Plasma membrane (Approved)		(M68)PID RHOA REG PATHWAY		1.0	0.0	0.0	0.0	1.0	0.0	0.0	0.0	0.0	0.0	0.0	0.0	0.0	0.0	0.0	0.0	0.0	0.0	0.0	0.0
SLC38A4	55089	symbol	H. sapiens	55089	H. sapiens	SLC38A4	solute carrier family 38 member 4	GO:0015807 L-amino acid transport;GO:1902475 L-alpha-amino acid transmembrane transport;GO:0003333 amino acid transmembrane transport		Transporters:Electrochemical Potential-driven transporters; FDA approved drug targets:Small molecule drugs					0.0	0.0	0.0	0.0	0.0	0.0	0.0	0.0	0.0	0.0	0.0	0.0	0.0	0.0	0.0	0.0	0.0	0.0	0.0	0.0
VCAN	1462	symbol	H. sapiens	1462	H. sapiens	VCAN	versican	GO:0001649 osteoblast differentiation;GO:0008037 cell recognition;GO:0001503 ossification		Human disease related genes:Nervous system diseases:Eye disease; Predicted intracellular proteins; Disease related genes; Predicted secreted proteins	Vesicles (Approved)	Hyaluronic acid	(M264)PID TOLL ENDOGENOUS PATHWAY; (M5882)NABA PROTEOGLYCANS; (M223)PID BETA CATENIN NUC PATHWAY	(M5944)HALLMARK ANGIOGENESIS; (M5915)HALLMARK APICAL JUNCTION; (M5930)HALLMARK EPITHELIAL MESENCHYMAL TRANSITION	0.0	0.0	0.0	0.0	1.0	0.0	0.0	0.0	0.0	0.0	0.0	0.0	0.0	0.0	0.0	0.0	0.0	0.0	0.0	1.0
TRIM9	114088	symbol	H. sapiens	114088	H. sapiens	TRIM9	tripartite motif containing 9	GO:0043161 proteasome-mediated ubiquitin-dependent protein catabolic process;GO:0010498 proteasomal protein catabolic process;GO:0006511 ubiquitin-dependent protein catabolic process		ENZYME proteins:Transferases; Predicted intracellular proteins; Enzymes					0.0	0.0	0.0	0.0	0.0	1.0	0.0	0.0	0.0	0.0	0.0	0.0	0.0	0.0	0.0	0.0	0.0	0.0	0.0	0.0
CLTA	1211	symbol	H. sapiens	1211	H. sapiens	CLTA	clathrin light chain A	GO:0048268 clathrin coat assembly;GO:0072583 clathrin-dependent endocytosis;GO:0006898 receptor-mediated endocytosis		Predicted intracellular proteins; Transporters:Accessory Factors Involved in Transport	Endosomes;Lysosomes;Vesicles (Enhanced)		(M243)PID ARF 3PATHWAY; (M195)PID CMYB PATHWAY	(M5910)HALLMARK PROTEIN SECRETION	0.0	0.0	0.0	0.0	0.0	1.0	0.0	0.0	1.0	0.0	0.0	0.0	0.0	0.0	0.0	0.0	0.0	1.0	0.0	0.0
SLC1A6	6511	symbol	H. sapiens	6511	H. sapiens	SLC1A6	solute carrier family 1 member 6	GO:0140009 L-aspartate import across plasma membrane;GO:0098712 L-glutamate import across plasma membrane;GO:0070778 L-aspartate transmembrane transport		Predicted intracellular proteins; Transporters:Electrochemical Potential-driven transporters	Plasma membrane (Supported); Additional: Intermediate filaments	Glutamic acid			0.0	0.0	0.0	0.0	0.0	0.0	0.0	0.0	0.0	0.0	0.0	0.0	0.0	0.0	0.0	0.0	0.0	0.0	0.0	0.0
PANX3	116337	symbol	H. sapiens	116337	H. sapiens	PANX3	pannexin 3	GO:0032732 positive regulation of interleukin-1 production;GO:0032652 regulation of interleukin-1 production;GO:0001819 positive regulation of cytokine production		Transporters:Transporter channels and pores					0.0	0.0	0.0	0.0	0.0	0.0	0.0	0.0	0.0	0.0	0.0	0.0	0.0	0.0	0.0	0.0	0.0	0.0	0.0	0.0
BTN3A3	10384	symbol	H. sapiens	10384	H. sapiens	BTN3A3	butyrophilin subfamily 3 member A3	GO:0002456 T cell mediated immunity;GO:0050852 T cell receptor signaling pathway;GO:0050851 antigen receptor-mediated signaling pathway		Predicted intracellular proteins					0.0	0.0	0.0	0.0	0.0	1.0	0.0	0.0	0.0	0.0	0.0	0.0	0.0	0.0	0.0	0.0	1.0	0.0	0.0	0.0
C8orf31	286122	gene_synonym	H. sapiens	286122	H. sapiens	LINC02904	long intergenic non-protein coding RNA 2904								0.0	0.0	0.0	0.0	0.0	0.0	0.0	0.0	0.0	0.0	0.0	0.0	0.0	0.0	0.0	0.0	0.0	0.0	0.0	0.0
RPL28	6158	symbol	H. sapiens	6158	H. sapiens	RPL28	ribosomal protein L28	GO:0002181 cytoplasmic translation;GO:0006412 translation;GO:0043043 peptide biosynthetic process		Ribosomal proteins; Predicted intracellular proteins	Cytosol;Endoplasmic reticulum (Supported)				0.0	0.0	0.0	0.0	0.0	0.0	0.0	0.0	0.0	0.0	0.0	0.0	0.0	0.0	0.0	0.0	0.0	1.0	0.0	0.0
TRHR	7201	symbol	H. sapiens	7201	H. sapiens	TRHR	thyrotropin releasing hormone receptor	GO:0007200 phospholipase C-activating G protein-coupled receptor signaling pathway;GO:0007186 G protein-coupled receptor signaling pathway;GO:0007165 signal transduction		FDA approved drug targets:Small molecule drugs; Transporters; G-protein coupled receptors:GPCRs excl olfactory receptors; Human disease related genes:Endocrine and metabolic diseases:Thyroid gland diseases; Disease related genes; Human disease related genes:Endocrine and metabolic diseases:Hypothalamus and pituitary gland diseases		Protirelin			1.0	0.0	0.0	0.0	0.0	0.0	0.0	0.0	0.0	0.0	0.0	0.0	0.0	0.0	0.0	0.0	0.0	0.0	0.0	0.0
ARHGAP8	23779	symbol	H. sapiens	23779	H. sapiens	ARHGAP8	Rho GTPase activating protein 8	GO:2001136 negative regulation of endocytic recycling;GO:2001135 regulation of endocytic recycling;GO:0032387 negative regulation of intracellular transport		Predicted intracellular proteins			(M68)PID RHOA REG PATHWAY		0.0	0.0	0.0	0.0	0.0	0.0	0.0	0.0	0.0	1.0	0.0	0.0	1.0	0.0	0.0	0.0	0.0	0.0	0.0	0.0
GBP6	163351	symbol	H. sapiens	163351	H. sapiens	GBP6	guanylate binding protein family member 6	GO:0042832 defense response to protozoan;GO:0001562 response to protozoan;GO:0071346 cellular response to interferon-gamma		Predicted intracellular proteins				(M5913)HALLMARK INTERFERON GAMMA RESPONSE	0.0	0.0	0.0	0.0	0.0	0.0	0.0	0.0	0.0	0.0	0.0	1.0	0.0	0.0	0.0	0.0	0.0	0.0	0.0	0.0
DNAJC5B	85479	symbol	H. sapiens	85479	H. sapiens	DNAJC5B	DnaJ heat shock protein family (Hsp40) member C5 beta			Predicted intracellular proteins					0.0	0.0	0.0	0.0	0.0	0.0	0.0	0.0	0.0	0.0	0.0	0.0	0.0	0.0	0.0	0.0	0.0	0.0	0.0	0.0
SULT4A1	25830	symbol	H. sapiens	25830	H. sapiens	SULT4A1	sulfotransferase family 4A member 1	GO:0140059 dendrite arborization;GO:0140058 neuron projection arborization;GO:0051923 sulfation		Predicted intracellular proteins					0.0	0.0	0.0	0.0	0.0	0.0	0.0	0.0	0.0	0.0	0.0	0.0	0.0	0.0	0.0	0.0	0.0	0.0	0.0	0.0
SH3GL3	6457	symbol	H. sapiens	6457	H. sapiens	SH3GL3	SH3 domain containing GRB2 like 3, endophilin A3	GO:1900186 negative regulation of clathrin-dependent endocytosis;GO:0016191 synaptic vesicle uncoating;GO:0072318 clathrin coat disassembly		Predicted intracellular proteins	Mitochondria (Approved)				0.0	0.0	0.0	0.0	0.0	0.0	0.0	0.0	1.0	1.0	0.0	0.0	1.0	0.0	0.0	0.0	0.0	0.0	0.0	1.0
PDYN	5173	symbol	H. sapiens	5173	H. sapiens	PDYN	prodynorphin	GO:0007218 neuropeptide signaling pathway;GO:0007268 chemical synaptic transmission;GO:0098916 anterograde trans-synaptic signaling		Predicted secreted proteins; Human disease related genes:Nervous system diseases:Neurodegenerative diseases; Transporters:Transporter channels and pores; Potential drug targets; Predicted intracellular proteins; Disease related genes					1.0	0.0	0.0	0.0	0.0	0.0	0.0	0.0	0.0	0.0	0.0	0.0	0.0	0.0	0.0	0.0	0.0	0.0	0.0	0.0
COL11A1	1301	symbol	H. sapiens	1301	H. sapiens	COL11A1	collagen type XI alpha 1 chain	GO:0035989 tendon development;GO:0050910 detection of mechanical stimulus involved in sensory perception of sound;GO:0001502 cartilage condensation		Human disease related genes:Congenital malformations:Congenital malformations of the musculoskeletal system; Predicted secreted proteins; Cancer-related genes:Candidate cancer biomarkers; Human disease related genes:Nervous system diseases:Eye disease; Predicted intracellular proteins; Disease related genes; Human disease related genes:Congenital malformations:Other congenital malformations	Endoplasmic reticulum (Approved)		(M3005)NABA COLLAGENS; (M198)PID SYNDECAN 1 PATHWAY; (M18)PID INTEGRIN1 PATHWAY	(M5942)HALLMARK UV RESPONSE DN; (M5930)HALLMARK EPITHELIAL MESENCHYMAL TRANSITION	0.0	0.0	0.0	0.0	0.0	0.0	0.0	0.0	1.0	0.0	0.0	0.0	0.0	0.0	1.0	0.0	0.0	0.0	0.0	1.0
EXOSC7	23016	symbol	H. sapiens	23016	H. sapiens	EXOSC7	exosome component 7	GO:0034473 U1 snRNA 3'-end processing;GO:0034476 U5 snRNA 3'-end processing;GO:0071042 nuclear polyadenylation-dependent mRNA catabolic process		Predicted intracellular proteins	Nuclear speckles (Supported)			(M5926)HALLMARK MYC TARGETS V1	0.0	0.0	0.0	0.0	0.0	1.0	0.0	0.0	0.0	0.0	0.0	0.0	0.0	0.0	0.0	0.0	0.0	0.0	0.0	0.0
ELF1	1997	symbol	H. sapiens	1997	H. sapiens	ELF1	E74 like ETS transcription factor 1	GO:0050860 negative regulation of T cell receptor signaling pathway;GO:0050858 negative regulation of antigen receptor-mediated signaling pathway;GO:0050856 regulation of T cell receptor signaling pathway		Transcription factors:Helix-turn-helix domains; Predicted intracellular proteins	Nucleoplasm (Supported)		(M234)PID IL2 STAT5 PATHWAY; (M92)PID ANGIOPOIETIN RECEPTOR PATHWAY; (M279)PID RB 1PATHWAY	(M5911)HALLMARK INTERFERON ALPHA RESPONSE; (M5906)HALLMARK ESTROGEN RESPONSE EARLY	0.0	0.0	1.0	0.0	0.0	0.0	0.0	0.0	0.0	0.0	0.0	0.0	0.0	0.0	0.0	0.0	0.0	0.0	0.0	0.0
VASP	7408	symbol	H. sapiens	7408	H. sapiens	VASP	vasodilator stimulated phosphoprotein	GO:0030838 positive regulation of actin filament polymerization;GO:0051289 protein homotetramerization;GO:0008154 actin polymerization or depolymerization		Predicted intracellular proteins	Cell Junctions;Focal adhesion sites;Plasma membrane (Supported)		(M184)PID ECADHERIN KERATINOCYTE PATHWAY; (M210)PID IL8 CXCR2 PATHWAY; (M16801)SIG REGULATION OF THE ACTIN CYTOSKELETON BY RHO GTPASES	(M5915)HALLMARK APICAL JUNCTION	0.0	0.0	0.0	0.0	1.0	1.0	0.0	0.0	0.0	0.0	0.0	0.0	0.0	0.0	1.0	0.0	0.0	1.0	1.0	0.0
CPA5	93979	symbol	H. sapiens	93979	H. sapiens	CPA5	carboxypeptidase A5	GO:0006508 proteolysis;GO:0019538 protein metabolic process;GO:1901564 organonitrogen compound metabolic process		Predicted intracellular proteins; Peptidases:Metallopeptidases; Enzymes; Predicted secreted proteins	Nucleoplasm (Approved)				0.0	0.0	0.0	0.0	0.0	0.0	0.0	0.0	0.0	0.0	0.0	0.0	0.0	0.0	0.0	0.0	0.0	0.0	0.0	0.0
MSI1	4440	symbol	H. sapiens	4440	H. sapiens	MSI1	musashi RNA binding protein 1	GO:0006417 regulation of translation;GO:0034248 regulation of cellular amide metabolic process;GO:2000112 regulation of cellular macromolecule biosynthetic process		Predicted intracellular proteins	Nucleoplasm (Approved); Additional: Cytosol				0.0	0.0	0.0	0.0	0.0	0.0	0.0	0.0	0.0	0.0	0.0	0.0	0.0	0.0	0.0	0.0	0.0	1.0	0.0	0.0
HOXA13	3209	symbol	H. sapiens	3209	H. sapiens	HOXA13	homeobox A13	GO:0048619 embryonic hindgut morphogenesis;GO:2001055 positive regulation of mesenchymal cell apoptotic process;GO:0060847 endothelial cell fate specification		Predicted intracellular proteins; Human disease related genes:Congenital malformations:Other congenital malformations; Human disease related genes:Congenital malformations:Congenital malformations of genital organs; Transcription factors:Helix-turn-helix domains; Disease related genes; Cancer-related genes	Nucleoplasm (Supported); Additional: Intermediate filaments;Mitotic chromosome				0.0	1.0	0.0	0.0	0.0	0.0	0.0	0.0	1.0	0.0	0.0	0.0	0.0	0.0	1.0	1.0	0.0	0.0	0.0	0.0
FAM63A	55793	gene_synonym	H. sapiens	55793	H. sapiens	MINDY1	MINDY lysine 48 deubiquitinase 1	GO:0071108 protein K48-linked deubiquitination;GO:0016579 protein deubiquitination;GO:0070646 protein modification by small protein removal		Predicted intracellular proteins; Enzymes; ENZYME proteins:Hydrolases	Nucleoplasm (Enhanced)			(M5906)HALLMARK ESTROGEN RESPONSE EARLY	0.0	0.0	0.0	0.0	0.0	0.0	0.0	0.0	0.0	0.0	0.0	0.0	0.0	0.0	0.0	0.0	0.0	0.0	0.0	0.0
ETV7	51513	symbol	H. sapiens	51513	H. sapiens	ETV7	ETS variant transcription factor 7	GO:0006366 transcription by RNA polymerase II;GO:0006351 DNA-templated transcription;GO:0097659 nucleic acid-templated transcription		Transcription factors:Helix-turn-helix domains; Predicted intracellular proteins	Nucleoplasm (Supported)				0.0	1.0	0.0	0.0	0.0	0.0	0.0	0.0	0.0	0.0	0.0	0.0	0.0	0.0	0.0	0.0	0.0	0.0	0.0	0.0
C1orf35	79169	symbol	H. sapiens	79169	H. sapiens	C1orf35	chromosome 1 open reading frame 35			Predicted intracellular proteins	Nuclear speckles;Plasma membrane (Approved); Additional: Cytosol				0.0	0.0	0.0	0.0	0.0	0.0	0.0	0.0	0.0	0.0	0.0	0.0	0.0	0.0	0.0	0.0	0.0	0.0	0.0	0.0
LILRB4	11006	symbol	H. sapiens	11006	H. sapiens	LILRB4	leukocyte immunoglobulin like receptor B4	GO:0045584 negative regulation of cytotoxic T cell differentiation;GO:0140105 interleukin-10-mediated signaling pathway;GO:0150102 negative regulation of monocyte activation		Predicted intracellular proteins; CD markers					0.0	0.0	1.0	0.0	0.0	1.0	0.0	0.0	0.0	0.0	0.0	1.0	0.0	0.0	0.0	0.0	1.0	0.0	0.0	0.0
MMP21	118856	symbol	H. sapiens	118856	H. sapiens	MMP21	matrix metallopeptidase 21	GO:0030574 collagen catabolic process;GO:0060976 coronary vasculature development;GO:0032963 collagen metabolic process		Peptidases:Metallopeptidases; Enzymes; Predicted secreted proteins; Potential drug targets; Predicted intracellular proteins; Disease related genes; Human disease related genes:Congenital malformations:Other congenital malformations		Marimastat	(M3468)NABA ECM REGULATORS; (M5885)NABA MATRISOME ASSOCIATED; (M5889)NABA MATRISOME		0.0	0.0	0.0	0.0	0.0	0.0	0.0	0.0	1.0	0.0	0.0	0.0	0.0	0.0	0.0	0.0	0.0	0.0	0.0	1.0
FLVCR2	55640	symbol	H. sapiens	55640	H. sapiens	FLVCR2	FLVCR heme transporter 2	GO:0097037 heme export;GO:0015886 heme transport;GO:1901678 iron coordination entity transport		Human disease related genes:Cardiovascular diseases:Vascular diseases; Transporters:Electrochemical Potential-driven transporters; Potential drug targets; Predicted intracellular proteins; Disease related genes					0.0	0.0	0.0	0.0	0.0	0.0	0.0	0.0	0.0	0.0	0.0	0.0	0.0	0.0	0.0	0.0	0.0	0.0	0.0	0.0
IQSEC1	9922	symbol	H. sapiens	9922	H. sapiens	IQSEC1	IQ motif and Sec7 domain ArfGEF 1	GO:0120182 regulation of focal adhesion disassembly;GO:0120183 positive regulation of focal adhesion disassembly;GO:0051549 positive regulation of keratinocyte migration		Predicted intracellular proteins; Disease related genes; Human disease related genes:Other diseases:Mental and behavioural disorders	Nucleoli;Nucleoli rim;Vesicles (Supported)		(M86)PID ARF6 PATHWAY		0.0	0.0	0.0	0.0	0.0	0.0	0.0	0.0	0.0	0.0	0.0	0.0	0.0	0.0	0.0	0.0	0.0	0.0	0.0	0.0
RPL17	6139	symbol	H. sapiens	6139	H. sapiens	RPL17	ribosomal protein L17	GO:0002181 cytoplasmic translation;GO:0006412 translation;GO:0043043 peptide biosynthetic process		Ribosomal proteins; Predicted intracellular proteins	Cytosol;Endoplasmic reticulum (Supported)				0.0	0.0	0.0	0.0	0.0	0.0	0.0	0.0	0.0	0.0	0.0	0.0	0.0	0.0	0.0	0.0	0.0	1.0	0.0	0.0
CCDC103	388389	symbol	H. sapiens	388389	H. sapiens	CCDC103	coiled-coil domain containing 103	GO:0071907 determination of digestive tract left/right asymmetry;GO:0060287 epithelial cilium movement involved in determination of left/right asymmetry;GO:0036159 inner dynein arm assembly		Predicted intracellular proteins; Disease related genes; Human disease related genes:Respiratory diseases:Tracheobronchial diseases	Cytosol (Approved)				0.0	0.0	0.0	0.0	0.0	0.0	0.0	0.0	0.0	0.0	0.0	0.0	0.0	0.0	1.0	0.0	0.0	0.0	0.0	0.0
POLR2E	5434	symbol	H. sapiens	5434	H. sapiens	POLR2E	RNA polymerase II, I and III subunit E	GO:0050821 protein stabilization;GO:0031647 regulation of protein stability;GO:0006366 transcription by RNA polymerase II		RNA polymerase related proteins; Predicted intracellular proteins	Nucleoplasm (Supported)			(M5898)HALLMARK DNA REPAIR	0.0	1.0	0.0	0.0	0.0	0.0	0.0	0.0	1.0	0.0	0.0	0.0	0.0	0.0	0.0	0.0	0.0	1.0	0.0	0.0
SBSN	374897	symbol	H. sapiens	374897	H. sapiens	SBSN	suprabasin	GO:0008150 biological_process		Predicted intracellular proteins; Predicted secreted proteins	Vesicles (Approved)				0.0	0.0	0.0	0.0	0.0	0.0	0.0	0.0	0.0	0.0	0.0	0.0	0.0	0.0	0.0	0.0	0.0	0.0	0.0	0.0
VPS18	57617	symbol	H. sapiens	57617	H. sapiens	VPS18	VPS18 core subunit of CORVET and HOPS complexes	GO:0034058 endosomal vesicle fusion;GO:0035542 regulation of SNARE complex assembly;GO:0033147 negative regulation of intracellular estrogen receptor signaling pathway		Predicted intracellular proteins					0.0	0.0	0.0	0.0	0.0	1.0	0.0	0.0	0.0	1.0	0.0	0.0	1.0	0.0	0.0	0.0	0.0	0.0	0.0	0.0
IDH1	3417	symbol	H. sapiens	3417	H. sapiens	IDH1	isocitrate dehydrogenase (NADP(+)) 1	GO:0006097 glyoxylate cycle;GO:0006102 isocitrate metabolic process;GO:0060696 regulation of phospholipid catabolic process		Citric acid cycle related proteins; ENZYME proteins:Oxidoreductases; Cancer-related genes:Mutated cancer genes; FDA approved drug targets:Small molecule drugs; Human disease related genes:Cancers:Cancers of haematopoietic and lymphoid tissues; Enzymes; Human disease related genes:Cardiovascular diseases:Hematologic diseases; Predicted intracellular proteins; Disease related genes; Cancer-related …	Cytosol;Nuclear bodies (Approved)	Isocitric Acid; Nicotinamide adenine dinucleotide phosphate; Ivosidenib		(M5949)HALLMARK PEROXISOME; (M5948)HALLMARK BILE ACID METABOLISM; (M5935)HALLMARK FATTY ACID METABOLISM	0.0	0.0	0.0	0.0	0.0	0.0	0.0	0.0	0.0	0.0	0.0	0.0	0.0	0.0	0.0	1.0	0.0	0.0	0.0	0.0
ALDH1B1	219	symbol	H. sapiens	219	H. sapiens	ALDH1B1	aldehyde dehydrogenase 1 family member B1	GO:0006068 ethanol catabolic process;GO:0034310 primary alcohol catabolic process;GO:0006067 ethanol metabolic process		Predicted intracellular proteins; Enzymes; ENZYME proteins:Oxidoreductases	Mitochondria (Supported); Additional: Cytosol;Nucleoplasm	NADH			0.0	0.0	0.0	0.0	0.0	0.0	0.0	0.0	0.0	0.0	0.0	0.0	0.0	0.0	0.0	0.0	0.0	0.0	0.0	0.0
CATSPER3	347732	symbol	H. sapiens	347732	H. sapiens	CATSPER3	cation channel sperm associated 3	GO:0048240 sperm capacitation;GO:0030317 flagellated sperm motility;GO:0097722 sperm motility		Transporters:Transporter channels and pores					0.0	0.0	0.0	0.0	0.0	0.0	0.0	0.0	0.0	0.0	1.0	0.0	0.0	0.0	0.0	0.0	0.0	0.0	0.0	0.0
KIAA1191	57179	symbol	H. sapiens	57179	H. sapiens	KIAA1191	KIAA1191	GO:0008150 biological_process		Predicted intracellular proteins	Nucleoplasm (Approved)				0.0	0.0	0.0	0.0	0.0	0.0	0.0	0.0	0.0	0.0	0.0	0.0	0.0	0.0	0.0	0.0	0.0	0.0	0.0	0.0
ZNF143	7702	symbol	H. sapiens	7702	H. sapiens	ZNF143	zinc finger protein 143	GO:1905382 positive regulation of snRNA transcription by RNA polymerase II;GO:1905380 regulation of snRNA transcription by RNA polymerase II;GO:0045945 positive regulation of transcription by RNA polymerase III		Predicted intracellular proteins; Transcription factors:Zinc-coordinating DNA-binding domains	Nucleoplasm (Supported); Additional: Golgi apparatus;Nuclear bodies;Vesicles				0.0	0.0	0.0	0.0	0.0	0.0	0.0	0.0	0.0	0.0	0.0	0.0	0.0	0.0	0.0	0.0	0.0	0.0	0.0	0.0
ACSL3	2181	symbol	H. sapiens	2181	H. sapiens	ACSL3	acyl-CoA synthetase long chain family member 3	GO:0150173 positive regulation of phosphatidylcholine metabolic process;GO:2001247 positive regulation of phosphatidylcholine biosynthetic process;GO:2001245 regulation of phosphatidylcholine biosynthetic process		Predicted intracellular proteins; ENZYME proteins:Ligase; Enzymes; Cancer-related genes	Nucleoli;Nucleoli rim (Approved); Additional: Lipid droplets			(M5908)HALLMARK ANDROGEN RESPONSE; (M5924)HALLMARK MTORC1 SIGNALING	0.0	0.0	0.0	0.0	0.0	0.0	0.0	0.0	0.0	1.0	0.0	0.0	1.0	0.0	0.0	0.0	0.0	0.0	0.0	0.0
ARPP-21	10777	gene_synonym	H. sapiens	10777	H. sapiens	ARPP21	cAMP regulated phosphoprotein 21	GO:0008150 biological_process		Predicted intracellular proteins	Nucleoli (Approved); Additional: Cytosol			(M5956)HALLMARK KRAS SIGNALING DN	0.0	0.0	0.0	0.0	0.0	0.0	0.0	0.0	0.0	0.0	0.0	0.0	0.0	0.0	0.0	0.0	0.0	0.0	0.0	0.0
YTHDC2	64848	symbol	H. sapiens	64848	H. sapiens	YTHDC2	YTH domain containing 2	GO:0051728 cell cycle switching, mitotic to meiotic cell cycle;GO:0051729 germline cell cycle switching, mitotic to meiotic cell cycle;GO:0060184 cell cycle switching		Predicted intracellular proteins; Enzymes; ENZYME proteins:Hydrolases	Nucleoplasm (Approved); Additional: Cytoplasmic bodies;Nuclear bodies				0.0	0.0	0.0	0.0	0.0	0.0	0.0	0.0	0.0	0.0	0.0	0.0	0.0	0.0	0.0	0.0	0.0	0.0	0.0	0.0
PDILT	204474	symbol	H. sapiens	204474	H. sapiens	PDILT	protein disulfide isomerase like, testis expressed	GO:0008354 germ cell migration;GO:0007286 spermatid development;GO:0048515 spermatid differentiation		Predicted intracellular proteins					0.0	0.0	0.0	0.0	0.0	0.0	0.0	0.0	0.0	0.0	0.0	0.0	0.0	0.0	0.0	0.0	0.0	0.0	0.0	0.0
RAB4A	5867	symbol	H. sapiens	5867	H. sapiens	RAB4A	RAB4A, member RAS oncogene family	GO:0032482 Rab protein signal transduction;GO:0019882 antigen processing and presentation;GO:0007265 Ras protein signal transduction		Predicted intracellular proteins; Enzymes; ENZYME proteins:Hydrolases			(M91)PID TCPTP PATHWAY; (M186)PID PDGFRB PATHWAY	(M5908)HALLMARK ANDROGEN RESPONSE	0.0	0.0	0.0	0.0	0.0	0.0	0.0	0.0	1.0	0.0	0.0	0.0	1.0	0.0	0.0	0.0	0.0	0.0	0.0	1.0
DENND2C	163259	symbol	H. sapiens	163259	H. sapiens	DENND2C	DENN domain containing 2C	GO:0050790 regulation of catalytic activity;GO:0065009 regulation of molecular function;GO:0065007 biological regulation		Predicted intracellular proteins	Nucleoplasm (Enhanced)				0.0	0.0	0.0	0.0	0.0	0.0	0.0	0.0	0.0	0.0	0.0	0.0	0.0	0.0	0.0	0.0	0.0	0.0	0.0	0.0
LEO1	123169	symbol	H. sapiens	123169	H. sapiens	LEO1	LEO1 homolog, Paf1/RNA polymerase II complex component	GO:0031442 positive regulation of mRNA 3'-end processing;GO:0033523 histone H2B ubiquitination;GO:0001711 endodermal cell fate commitment		Predicted intracellular proteins	Nucleoli fibrillar center;Nucleoplasm (Enhanced); Additional: Centrosome				0.0	1.0	0.0	0.0	0.0	1.0	0.0	0.0	0.0	0.0	0.0	0.0	0.0	0.0	0.0	0.0	0.0	0.0	0.0	0.0
FCN1	2219	symbol	H. sapiens	2219	H. sapiens	FCN1	ficolin 1	GO:0043654 recognition of apoptotic cell;GO:0002752 cell surface pattern recognition receptor signaling pathway;GO:1903028 positive regulation of opsonization		Predicted secreted proteins			(M5880)NABA ECM AFFILIATED; (M5885)NABA MATRISOME ASSOCIATED; (M5889)NABA MATRISOME	(M5921)HALLMARK COMPLEMENT	0.0	0.0	0.0	0.0	0.0	0.0	0.0	0.0	0.0	0.0	0.0	0.0	1.0	0.0	0.0	0.0	1.0	0.0	0.0	0.0
SNTG1	54212	symbol	H. sapiens	54212	H. sapiens	SNTG1	syntrophin gamma 1	GO:0007154 cell communication;GO:0009987 cellular process;GO:0008150 biological_process		Predicted intracellular proteins					0.0	0.0	0.0	0.0	0.0	0.0	0.0	0.0	0.0	0.0	0.0	0.0	0.0	0.0	0.0	0.0	0.0	0.0	0.0	0.0
USH2A	7399	symbol	H. sapiens	7399	H. sapiens	USH2A	usherin	GO:0048496 maintenance of animal organ identity;GO:0042491 inner ear auditory receptor cell differentiation;GO:0045494 photoreceptor cell maintenance		Human disease related genes:Nervous system diseases:Eye disease; Disease related genes			(M5887)NABA BASEMENT MEMBRANES; (M3008)NABA ECM GLYCOPROTEINS; (M5884)NABA CORE MATRISOME		0.0	0.0	0.0	0.0	0.0	0.0	0.0	0.0	0.0	0.0	0.0	0.0	0.0	0.0	0.0	0.0	0.0	0.0	0.0	0.0
WIT1	51352	gene_synonym	H. sapiens	51352	H. sapiens	WT1-AS	WT1 antisense RNA	GO:0008150 biological_process							0.0	0.0	0.0	0.0	0.0	0.0	0.0	0.0	0.0	0.0	0.0	0.0	0.0	0.0	0.0	0.0	0.0	0.0	0.0	0.0
AQP4	361	symbol	H. sapiens	361	H. sapiens	AQP4	aquaporin 4	GO:0009992 cellular water homeostasis;GO:0042538 hyperosmotic salinity response;GO:0015670 carbon dioxide transport		Human disease related genes:Nervous system diseases:Other nervous and sensory system diseases; Human disease related genes:Immune system diseases:Other immune system diseases; Transporters:Transporter channels and pores	Plasma membrane (Supported); Additional: Cell Junctions				0.0	0.0	1.0	0.0	1.0	0.0	0.0	0.0	0.0	0.0	0.0	1.0	0.0	0.0	0.0	1.0	0.0	0.0	0.0	0.0
ABRA	137735	symbol	H. sapiens	137735	H. sapiens	ABRA	actin binding Rho activating protein	GO:0035025 positive regulation of Rho protein signal transduction;GO:0046579 positive regulation of Ras protein signal transduction;GO:0051057 positive regulation of small GTPase mediated signal transduction		Predicted intracellular proteins					0.0	1.0	0.0	0.0	0.0	0.0	0.0	0.0	0.0	0.0	0.0	0.0	0.0	0.0	0.0	0.0	0.0	0.0	0.0	0.0
PDE3B	5140	symbol	H. sapiens	5140	H. sapiens	PDE3B	phosphodiesterase 3B	GO:0043951 negative regulation of cAMP-mediated signaling;GO:0033629 negative regulation of cell adhesion mediated by integrin;GO:0050995 negative regulation of lipid catabolic process		Enzymes; ENZYME proteins:Hydrolases; FDA approved drug targets:Small molecule drugs	Endoplasmic reticulum (Approved)	Amrinone; 6-(4-{[2-(3-iodobenzyl)-3-oxocyclohex-1-en-1-yl]amino}phenyl)-5-methyl-4,5-dihydropyridazin-3(2H)-one; Hg9a-9, Nonanoyl-N-Hydroxyethylglucamide; 3-isobutyl-1-methyl-7H-xanthine			1.0	0.0	0.0	0.0	0.0	0.0	1.0	0.0	1.0	0.0	0.0	0.0	0.0	0.0	1.0	0.0	0.0	0.0	0.0	0.0
CRCT1	54544	symbol	H. sapiens	54544	H. sapiens	CRCT1	cysteine rich C-terminal 1			Predicted intracellular proteins					0.0	0.0	0.0	0.0	0.0	0.0	0.0	0.0	0.0	0.0	0.0	0.0	0.0	0.0	0.0	0.0	0.0	0.0	0.0	0.0
FAM49B	51571	gene_synonym	H. sapiens	51571	H. sapiens	CYRIB	CYFIP related Rac1 interactor B	GO:2000567 regulation of memory T cell activation;GO:2000568 positive regulation of memory T cell activation;GO:2000114 regulation of establishment of cell polarity		Predicted intracellular proteins	Nucleoplasm (Approved); Additional: Cytosol				0.0	0.0	0.0	0.0	0.0	0.0	0.0	0.0	0.0	0.0	0.0	0.0	0.0	0.0	0.0	0.0	0.0	0.0	0.0	0.0
DSTN	11034	symbol	H. sapiens	11034	H. sapiens	DSTN	destrin, actin depolymerizing factor	GO:0030043 actin filament fragmentation;GO:0030042 actin filament depolymerization;GO:0030836 positive regulation of actin filament depolymerization		Predicted intracellular proteins		Dodecyldimethylamine N-oxide			0.0	0.0	0.0	0.0	0.0	0.0	0.0	0.0	0.0	0.0	0.0	0.0	0.0	0.0	0.0	0.0	0.0	0.0	0.0	0.0
WDR5	11091	symbol	H. sapiens	11091	H. sapiens	WDR5	WD repeat domain 5	GO:0051572 negative regulation of histone H3-K4 methylation;GO:1900095 regulation of dosage compensation by inactivation of X chromosome;GO:0043984 histone H4-K16 acetylation		Predicted intracellular proteins	Nucleoplasm (Supported)		(M95)PID CIRCADIAN PATHWAY		0.0	0.0	0.0	0.0	0.0	0.0	0.0	0.0	0.0	0.0	0.0	0.0	0.0	0.0	0.0	0.0	0.0	0.0	0.0	0.0
GJD4	219770	symbol	H. sapiens	219770	H. sapiens	GJD4	gap junction protein delta 4	GO:0014717 regulation of satellite cell activation involved in skeletal muscle regeneration;GO:0043416 regulation of skeletal muscle tissue regeneration;GO:0048638 regulation of developmental growth		Transporters:Transporter channels and pores					0.0	0.0	0.0	0.0	0.0	0.0	0.0	0.0	0.0	0.0	0.0	0.0	0.0	0.0	0.0	0.0	0.0	0.0	0.0	0.0
ZYX	7791	symbol	H. sapiens	7791	H. sapiens	ZYX	zyxin	GO:0030038 contractile actin filament bundle assembly;GO:0043149 stress fiber assembly;GO:0051017 actin filament bundle assembly		Predicted intracellular proteins	Focal adhesion sites (Supported); Additional: Actin filaments;Plasma membrane	Artenimol	(M184)PID ECADHERIN KERATINOCYTE PATHWAY; (M232)PID ECADHERIN STABILIZATION PATHWAY; (M238)PID THROMBIN PAR1 PATHWAY	(M5915)HALLMARK APICAL JUNCTION	0.0	0.0	0.0	0.0	0.0	0.0	0.0	0.0	0.0	0.0	0.0	1.0	0.0	0.0	0.0	0.0	0.0	0.0	0.0	0.0
ITGA9	3680	symbol	H. sapiens	3680	H. sapiens	ITGA9	integrin subunit alpha 9	GO:0033627 cell adhesion mediated by integrin;GO:0030593 neutrophil chemotaxis;GO:0071621 granulocyte chemotaxis		Predicted intracellular proteins; Human disease related genes:Musculoskeletal diseases:Muscular diseases	Vesicles (Approved); Additional: Cell Junctions;Nucleoplasm;Plasma membrane		(M118)PID INTEGRIN A9B1 PATHWAY; (M47)PID INTEGRIN CS PATHWAY; (M67)PID ARF6 TRAFFICKING PATHWAY	(M5915)HALLMARK APICAL JUNCTION	0.0	0.0	0.0	0.0	1.0	0.0	0.0	0.0	1.0	0.0	0.0	0.0	0.0	0.0	0.0	0.0	0.0	1.0	0.0	1.0
SC4MOL	6307	gene_synonym	H. sapiens	6307	H. sapiens	MSMO1	methylsterol monooxygenase 1	GO:0006695 cholesterol biosynthetic process;GO:1902653 secondary alcohol biosynthetic process;GO:0016126 sterol biosynthetic process		ENZYME proteins:Oxidoreductases; Enzymes; Human disease related genes:Congenital malformations:Congenital malformations of the nervous system; Potential drug targets; Disease related genes	Endoplasmic reticulum (Approved)	NADH			0.0	0.0	0.0	0.0	0.0	0.0	0.0	0.0	0.0	0.0	0.0	0.0	0.0	0.0	0.0	0.0	0.0	0.0	0.0	0.0
PMPCB	9512	symbol	H. sapiens	9512	H. sapiens	PMPCB	peptidase, mitochondrial processing subunit beta	GO:0006627 protein processing involved in protein targeting to mitochondrion;GO:0034982 mitochondrial protein processing;GO:0006851 mitochondrial calcium ion transmembrane transport		ENZYME proteins:Hydrolases; Peptidases:Metallopeptidases; Enzymes; Human disease related genes:Congenital disorders of metabolism:Mitochondrial diseases; Potential drug targets; Predicted intracellular proteins; Disease related genes	Mitochondria (Enhanced)				0.0	0.0	0.0	0.0	0.0	0.0	0.0	0.0	0.0	0.0	0.0	0.0	0.0	0.0	0.0	0.0	0.0	0.0	0.0	0.0
LIX1L	128077	symbol	H. sapiens	128077	H. sapiens	LIX1L	limb and CNS expressed 1 like	GO:0097352 autophagosome maturation;GO:0032984 protein-containing complex disassembly;GO:0016236 macroautophagy		Predicted intracellular proteins	Cytosol (Approved)				0.0	0.0	0.0	0.0	0.0	0.0	0.0	0.0	0.0	0.0	0.0	0.0	0.0	0.0	0.0	0.0	0.0	0.0	0.0	0.0
RPS11	6205	symbol	H. sapiens	6205	H. sapiens	RPS11	ribosomal protein S11	GO:0002181 cytoplasmic translation;GO:0006412 translation;GO:0043043 peptide biosynthetic process		Ribosomal proteins; Predicted intracellular proteins	Cytosol;Endoplasmic reticulum (Supported); Additional: Nucleoli				0.0	0.0	0.0	0.0	0.0	0.0	0.0	0.0	0.0	0.0	0.0	0.0	0.0	0.0	0.0	0.0	0.0	1.0	0.0	0.0
FAM126B	285172	gene_synonym	H. sapiens	285172	H. sapiens	HYCC2	hyccin PI4KA lipid kinase complex subunit 2	GO:0046854 phosphatidylinositol phosphate biosynthetic process;GO:0006661 phosphatidylinositol biosynthetic process;GO:0046488 phosphatidylinositol metabolic process		Predicted intracellular proteins	Cell Junctions (Supported); Additional: Nucleoplasm			(M5947)HALLMARK IL2 STAT5 SIGNALING	0.0	0.0	0.0	0.0	0.0	0.0	0.0	0.0	0.0	0.0	0.0	0.0	0.0	0.0	0.0	0.0	0.0	0.0	0.0	0.0
C10orf47	254427	gene_synonym	H. sapiens	254427	H. sapiens	PROSER2	proline and serine rich 2			Predicted intracellular proteins	Cytosol;Plasma membrane (Uncertain)				0.0	0.0	0.0	0.0	0.0	0.0	0.0	0.0	0.0	0.0	0.0	0.0	0.0	0.0	0.0	0.0	0.0	0.0	0.0	0.0
ZNF496	84838	symbol	H. sapiens	84838	H. sapiens	ZNF496	zinc finger protein 496	GO:0045893 positive regulation of DNA-templated transcription;GO:1903508 positive regulation of nucleic acid-templated transcription;GO:1902680 positive regulation of RNA biosynthetic process		Predicted intracellular proteins; Transcription factors:Zinc-coordinating DNA-binding domains	Nucleoplasm (Approved); Additional: Cytosol				0.0	0.0	0.0	0.0	0.0	0.0	0.0	0.0	0.0	0.0	0.0	0.0	0.0	0.0	0.0	0.0	0.0	0.0	0.0	0.0
MEF2C	4208	symbol	H. sapiens	4208	H. sapiens	MEF2C	myocyte enhancer factor 2C	GO:0003185 sinoatrial valve morphogenesis;GO:0003172 sinoatrial valve development;GO:0007521 muscle cell fate determination		Transcription factors:alpha-Helices exposed by beta-structures; Human disease related genes:Other diseases:Mental and behavioural disorders; Predicted intracellular proteins; Disease related genes; Human disease related genes:Other congenital disorders:Chromosomal abnormalities	Nucleoplasm;Vesicles (Supported)		(M30)PID HDAC CLASSII PATHWAY; (M270)PID MAPK TRK PATHWAY; (M229)PID P38 ALPHA BETA DOWNSTREAM PATHWAY	(M5909)HALLMARK MYOGENESIS	0.0	0.0	1.0	1.0	0.0	0.0	0.0	0.0	1.0	1.0	1.0	0.0	0.0	0.0	1.0	0.0	1.0	0.0	0.0	0.0
NCRNA00181	503538	gene_synonym	H. sapiens	503538	H. sapiens	A1BG-AS1	A1BG antisense RNA 1								0.0	0.0	0.0	0.0	0.0	0.0	0.0	0.0	0.0	0.0	0.0	0.0	0.0	0.0	0.0	0.0	0.0	0.0	0.0	0.0
GALNT1	2589	symbol	H. sapiens	2589	H. sapiens	GALNT1	polypeptide N-acetylgalactosaminyltransferase 1	GO:0018243 protein O-linked glycosylation via threonine;GO:0018242 protein O-linked glycosylation via serine;GO:0019082 viral protein processing		ENZYME proteins:Transferases; Predicted intracellular proteins; Enzymes				(M5950)HALLMARK ALLOGRAFT REJECTION	0.0	0.0	0.0	0.0	0.0	0.0	0.0	0.0	0.0	0.0	0.0	0.0	0.0	0.0	0.0	0.0	0.0	0.0	0.0	0.0
UNC45B	146862	symbol	H. sapiens	146862	H. sapiens	UNC45B	unc-45 myosin chaperone B	GO:0061077 chaperone-mediated protein folding;GO:0002088 lens development in camera-type eye;GO:0006457 protein folding		Human disease related genes:Nervous system diseases:Eye disease; Predicted intracellular proteins; Disease related genes	Cytosol (Approved)				0.0	0.0	0.0	0.0	0.0	0.0	0.0	0.0	0.0	0.0	0.0	0.0	0.0	0.0	0.0	0.0	0.0	0.0	0.0	0.0
MT2A	4502	symbol	H. sapiens	4502	H. sapiens	MT2A	metallothionein 2A	GO:0036018 cellular response to erythropoietin;GO:0036015 response to interleukin-3;GO:0036016 cellular response to interleukin-3		Predicted intracellular proteins		Zinc; Zinc acetate; Zinc chloride; Zinc sulfate, unspecified form	(M167)PID AP1 PATHWAY	(M5891)HALLMARK HYPOXIA; (M5901)HALLMARK G2M CHECKPOINT; (M5913)HALLMARK INTERFERON GAMMA RESPONSE	0.0	0.0	1.0	0.0	0.0	0.0	0.0	0.0	0.0	0.0	0.0	1.0	0.0	0.0	0.0	0.0	0.0	0.0	0.0	0.0
IL15	3600	symbol	H. sapiens	3600	H. sapiens	IL15	interleukin 15	GO:0033078 extrathymic T cell differentiation;GO:0045062 extrathymic T cell selection;GO:0001866 NK T cell proliferation		Predicted intracellular proteins; Cancer-related genes:Candidate cancer biomarkers; Predicted secreted proteins	Nuclear speckles;Nucleoplasm (Supported)	Cefazolin	(M5883)NABA SECRETED FACTORS; (M5885)NABA MATRISOME ASSOCIATED; (M5889)NABA MATRISOME	(M5911)HALLMARK INTERFERON ALPHA RESPONSE; (M5913)HALLMARK INTERFERON GAMMA RESPONSE; (M5930)HALLMARK EPITHELIAL MESENCHYMAL TRANSITION	0.0	0.0	0.0	0.0	0.0	0.0	0.0	0.0	0.0	0.0	0.0	1.0	1.0	0.0	1.0	0.0	0.0	0.0	0.0	0.0
OPRL1	4987	symbol	H. sapiens	4987	H. sapiens	OPRL1	opioid related nociceptin receptor 1	GO:0060454 positive regulation of gastric acid secretion;GO:1904059 regulation of locomotor rhythm;GO:1990708 conditioned place preference		G-protein coupled receptors:GPCRs excl olfactory receptors		Buprenorphine; Etorphine; Epicept NP-1			1.0	0.0	1.0	1.0	0.0	0.0	1.0	0.0	0.0	1.0	1.0	0.0	0.0	1.0	0.0	0.0	0.0	0.0	0.0	0.0
SOCS1	8651	symbol	H. sapiens	8651	H. sapiens	SOCS1	suppressor of cytokine signaling 1	GO:0043377 negative regulation of CD8-positive, alpha-beta T cell differentiation;GO:2001186 negative regulation of CD8-positive, alpha-beta T cell activation;GO:0043376 regulation of CD8-positive, alpha-beta T cell differentiation		Predicted intracellular proteins; Cancer-related genes	Nucleoplasm (Supported); Additional: Cytoplasmic bodies		(M1718)SIG IL4RECEPTOR IN B LYPHOCYTES; (M161)PID IFNG PATHWAY; (M231)PID KIT PATHWAY	(M5897)HALLMARK IL6 JAK STAT3 SIGNALING; (M5947)HALLMARK IL2 STAT5 SIGNALING; (M5913)HALLMARK INTERFERON GAMMA RESPONSE	0.0	0.0	0.0	0.0	0.0	1.0	0.0	0.0	1.0	0.0	0.0	1.0	0.0	0.0	0.0	0.0	0.0	0.0	0.0	0.0
LLGL1	3996	symbol	H. sapiens	3996	H. sapiens	LLGL1	LLGL scribble cell polarity complex component 1	GO:0032878 regulation of establishment or maintenance of cell polarity;GO:0030866 cortical actin cytoskeleton organization;GO:0051294 establishment of spindle orientation		Predicted intracellular proteins				(M5893)HALLMARK MITOTIC SPINDLE	0.0	0.0	0.0	0.0	0.0	0.0	0.0	0.0	0.0	1.0	0.0	0.0	0.0	0.0	0.0	0.0	0.0	0.0	1.0	0.0
GPR81	27198	gene_synonym	H. sapiens	27198	H. sapiens	HCAR1	hydroxycarboxylic acid receptor 1	GO:0050995 negative regulation of lipid catabolic process;GO:0050994 regulation of lipid catabolic process;GO:0045833 negative regulation of lipid metabolic process		G-protein coupled receptors:GPCRs excl olfactory receptors; Transporters					1.0	0.0	0.0	0.0	0.0	0.0	0.0	0.0	0.0	0.0	0.0	0.0	0.0	0.0	0.0	0.0	0.0	0.0	0.0	0.0
MTMR11	10903	symbol	H. sapiens	10903	H. sapiens	MTMR11	myotubularin related protein 11	GO:0046856 phosphatidylinositol dephosphorylation;GO:0046839 phospholipid dephosphorylation;GO:0046488 phosphatidylinositol metabolic process		Predicted intracellular proteins	Centrosome (Approved)				0.0	0.0	0.0	0.0	0.0	0.0	0.0	0.0	0.0	0.0	0.0	0.0	0.0	0.0	0.0	0.0	0.0	0.0	0.0	0.0
ZNF19	7567	symbol	H. sapiens	7567	H. sapiens	ZNF19	zinc finger protein 19	GO:0000122 negative regulation of transcription by RNA polymerase II;GO:0045892 negative regulation of DNA-templated transcription;GO:1903507 negative regulation of nucleic acid-templated transcription		Predicted intracellular proteins; Transcription factors:Zinc-coordinating DNA-binding domains	Mitochondria (Approved)				0.0	0.0	0.0	0.0	0.0	0.0	0.0	0.0	0.0	0.0	0.0	0.0	0.0	0.0	0.0	0.0	0.0	0.0	0.0	0.0
ADAMTS2	9509	symbol	H. sapiens	9509	H. sapiens	ADAMTS2	ADAM metallopeptidase with thrombospondin type 1 motif 2	GO:0030574 collagen catabolic process;GO:0030199 collagen fibril organization;GO:0032963 collagen metabolic process		ENZYME proteins:Hydrolases; Enzymes; Predicted secreted proteins; Potential drug targets; Human disease related genes:Congenital malformations:Congenital malformations of skin; Disease related genes	Plasma membrane (Approved); Additional: Vesicles		(M3468)NABA ECM REGULATORS; (M5885)NABA MATRISOME ASSOCIATED; (M5889)NABA MATRISOME		0.0	0.0	0.0	0.0	0.0	0.0	0.0	0.0	0.0	0.0	0.0	0.0	0.0	0.0	0.0	0.0	0.0	0.0	0.0	1.0
B4GALNT1	2583	symbol	H. sapiens	2583	H. sapiens	B4GALNT1	beta-1,4-N-acetyl-galactosaminyltransferase 1	GO:0030259 lipid glycosylation;GO:0001574 ganglioside biosynthetic process;GO:0001573 ganglioside metabolic process		Human disease related genes:Nervous system diseases:Other nervous and sensory system diseases; Enzymes; Potential drug targets; ENZYME proteins:Transferases; Predicted intracellular proteins; Disease related genes					0.0	0.0	0.0	0.0	0.0	0.0	0.0	0.0	0.0	0.0	0.0	0.0	0.0	0.0	0.0	0.0	0.0	0.0	0.0	0.0
DNAH17	8632	symbol	H. sapiens	8632	H. sapiens	DNAH17	dynein axonemal heavy chain 17	GO:0036158 outer dynein arm assembly;GO:0070286 axonemal dynein complex assembly;GO:0035082 axoneme assembly		Human disease related genes:Reproductive system diseases:Reproductive system diseases; Disease related genes; Predicted intracellular proteins	Nucleoplasm;Plasma membrane (Approved); Additional: Cytosol				0.0	0.0	0.0	0.0	0.0	0.0	0.0	0.0	0.0	0.0	0.0	0.0	0.0	0.0	0.0	0.0	0.0	0.0	0.0	0.0
DCHS1	8642	symbol	H. sapiens	8642	H. sapiens	DCHS1	dachsous cadherin-related 1	GO:0003192 mitral valve formation;GO:0072137 condensed mesenchymal cell proliferation;GO:0003273 cell migration involved in endocardial cushion formation		Human disease related genes:Cardiovascular diseases:Cardiac diseases; Disease related genes; Human disease related genes:Congenital malformations:Congenital malformations of the musculoskeletal system	Plasma membrane (Approved)				0.0	0.0	0.0	0.0	1.0	0.0	0.0	0.0	0.0	0.0	0.0	0.0	0.0	0.0	1.0	1.0	0.0	0.0	1.0	0.0
EGR1	1958	symbol	H. sapiens	1958	H. sapiens	EGR1	early growth response 1	GO:0072303 positive regulation of glomerular metanephric mesangial cell proliferation;GO:1901875 positive regulation of post-translational protein modification;GO:0071505 response to mycophenolic acid		Transcription factors:Zinc-coordinating DNA-binding domains; Predicted intracellular proteins; Cancer-related genes:Candidate cancer biomarkers	Nucleoplasm (Enhanced)		(M11)PID PRL SIGNALING EVENTS PATHWAY; (M270)PID MAPK TRK PATHWAY; (M271)PID PI3K PLC TRK PATHWAY	(M5890)HALLMARK TNFA SIGNALING VIA NFKB	0.0	0.0	1.0	1.0	0.0	0.0	0.0	0.0	1.0	0.0	0.0	1.0	0.0	1.0	1.0	0.0	0.0	0.0	0.0	0.0
C16orf78	123970	symbol	H. sapiens	123970	H. sapiens	C16orf78	chromosome 16 open reading frame 78			Predicted intracellular proteins					0.0	0.0	0.0	0.0	0.0	0.0	0.0	0.0	0.0	0.0	0.0	0.0	0.0	0.0	0.0	0.0	0.0	0.0	0.0	0.0
PRKCB	5579	symbol	H. sapiens	5579	H. sapiens	PRKCB	protein kinase C beta	GO:0007077 mitotic nuclear membrane disassembly;GO:0050861 positive regulation of B cell receptor signaling pathway;GO:0051081 nuclear membrane disassembly	yes	FDA approved drug targets:Small molecule drugs; Enzymes; Transporters:Accessory Factors Involved in Transport; Kinases:AGC Ser/Thr protein kinases; RAS pathway related proteins; ENZYME proteins:Transferases; Predicted intracellular proteins; Cancer-related genes:Candidate cancer biomarkers	Nucleoplasm (Supported); Additional: Cytosol	Vitamin E; Phosphorylcolamine; Enzastaurin; Ellagic acid; Cholecystokinin; alpha-Tocopherol succinate; D-alpha-Tocopherol acetate	(M134)PID TCR RAS PATHWAY; (M190)PID TCR JNK PATHWAY; (M226)PID VEGFR1 PATHWAY	(M5923)HALLMARK PI3K AKT MTOR SIGNALING; (M5950)HALLMARK ALLOGRAFT REJECTION	1.0	0.0	0.0	0.0	0.0	1.0	0.0	0.0	1.0	1.0	1.0	0.0	1.0	0.0	0.0	0.0	1.0	0.0	0.0	0.0
CREBZF	58487	symbol	H. sapiens	58487	H. sapiens	CREBZF	CREB/ATF bZIP transcription factor	GO:0036500 ATF6-mediated unfolded protein response;GO:0140467 integrated stress response signaling;GO:0006984 ER-nucleus signaling pathway		Predicted intracellular proteins; Transcription factors:Basic domains	Mitochondria;Nucleoplasm (Approved)				0.0	0.0	0.0	0.0	0.0	0.0	0.0	0.0	0.0	0.0	0.0	0.0	0.0	0.0	0.0	0.0	0.0	0.0	0.0	0.0
UBR1	197131	symbol	H. sapiens	197131	H. sapiens	UBR1	ubiquitin protein ligase E3 component n-recognin 1	GO:0071596 ubiquitin-dependent protein catabolic process via the N-end rule pathway;GO:0071233 cellular response to leucine;GO:0043201 response to leucine		Enzymes; Potential drug targets; ENZYME proteins:Transferases; Predicted intracellular proteins; Disease related genes; Human disease related genes:Congenital malformations:Other congenital malformations	Vesicles (Approved); Additional: Cytosol;Nucleoplasm				0.0	0.0	0.0	0.0	0.0	1.0	0.0	0.0	0.0	0.0	0.0	0.0	0.0	0.0	0.0	0.0	0.0	0.0	0.0	0.0
MPDZ	8777	symbol	H. sapiens	8777	H. sapiens	MPDZ	multiple PDZ domain crumbs cell polarity complex component	GO:0120192 tight junction assembly;GO:0120193 tight junction organization;GO:0031023 microtubule organizing center organization		Predicted intracellular proteins; Disease related genes; Human disease related genes:Congenital malformations:Congenital malformations of the nervous system					0.0	0.0	0.0	0.0	0.0	0.0	0.0	0.0	0.0	0.0	0.0	0.0	0.0	0.0	0.0	0.0	0.0	0.0	1.0	0.0
CADM3	57863	symbol	H. sapiens	57863	H. sapiens	CADM3	cell adhesion molecule 3	GO:0007157 heterophilic cell-cell adhesion via plasma membrane cell adhesion molecules;GO:0007156 homophilic cell adhesion via plasma membrane adhesion molecules;GO:0098742 cell-cell adhesion via plasma-membrane adhesion molecules		Predicted intracellular proteins				(M5915)HALLMARK APICAL JUNCTION	0.0	0.0	0.0	0.0	1.0	0.0	0.0	0.0	0.0	0.0	0.0	0.0	0.0	0.0	0.0	0.0	0.0	0.0	0.0	0.0
UBR3	130507	symbol	H. sapiens	130507	H. sapiens	UBR3	ubiquitin protein ligase E3 component n-recognin 3	GO:0071596 ubiquitin-dependent protein catabolic process via the N-end rule pathway;GO:1904878 negative regulation of calcium ion transmembrane transport via high voltage-gated calcium channel;GO:0001967 suckling behavior		ENZYME proteins:Transferases; Predicted intracellular proteins; Enzymes	Nucleoli;Nucleoplasm (Approved)				0.0	0.0	0.0	1.0	0.0	1.0	0.0	0.0	0.0	1.0	1.0	0.0	0.0	0.0	0.0	0.0	0.0	0.0	0.0	0.0
ITGA5	3678	symbol	H. sapiens	3678	H. sapiens	ITGA5	integrin subunit alpha 5	GO:0033631 cell-cell adhesion mediated by integrin;GO:0023035 CD40 signaling pathway;GO:0035313 wound healing, spreading of epidermal cells		Cancer-related genes:Candidate cancer biomarkers; CD markers		Resveratrol	(M274)PID LYMPH ANGIOGENESIS PATHWAY; (M47)PID INTEGRIN CS PATHWAY; (M165)PID SYNDECAN 4 PATHWAY	(M5930)HALLMARK EPITHELIAL MESENCHYMAL TRANSITION; (M5932)HALLMARK INFLAMMATORY RESPONSE	1.0	0.0	0.0	1.0	1.0	0.0	1.0	0.0	1.0	0.0	0.0	0.0	0.0	0.0	1.0	1.0	0.0	1.0	1.0	1.0
ICA1L	130026	symbol	H. sapiens	130026	H. sapiens	ICA1L	islet cell autoantigen 1 like	GO:0051049 regulation of transport;GO:0032879 regulation of localization;GO:0050789 regulation of biological process		Predicted intracellular proteins	Mitochondria (Approved)				0.0	0.0	0.0	0.0	0.0	0.0	0.0	0.0	0.0	0.0	0.0	0.0	0.0	0.0	0.0	0.0	0.0	0.0	0.0	0.0
GABRG1	2565	symbol	H. sapiens	2565	H. sapiens	GABRG1	gamma-aminobutyric acid type A receptor subunit gamma1	GO:0051932 synaptic transmission, GABAergic;GO:0007214 gamma-aminobutyric acid signaling pathway;GO:0060079 excitatory postsynaptic potential		FDA approved drug targets:Small molecule drugs	Plasma membrane (Supported)	Ethanol; Fludiazepam			1.0	0.0	0.0	0.0	0.0	0.0	0.0	0.0	0.0	0.0	0.0	0.0	0.0	0.0	0.0	0.0	0.0	0.0	0.0	0.0
PGR	5241	symbol	H. sapiens	5241	H. sapiens	PGR	progesterone receptor	GO:0060748 tertiary branching involved in mammary gland duct morphogenesis;GO:0060745 mammary gland branching involved in pregnancy;GO:0038001 paracrine signaling		Transcription factors:Zinc-coordinating DNA-binding domains; Transporters; FDA approved drug targets:Small molecule drugs; Predicted intracellular proteins; Cancer-related genes:Candidate cancer biomarkers; Nuclear receptors		Etonogestrel; Desogestrel; Megestrol acetate; Levonorgestrel; Dydrogesterone; Progesterone; Spironolactone; Lindane; Fluticasone propionate; Medroxyprogesterone acetate; Mitotane; Norethisterone; Mometasone; Ethynodiol diacetate; Mifepristone; Norgestimate; Drospirenone; Danazol; Oxybenzone; Allylestrenol; Phthalic Acid; Metribolone; Tanaproget; Telapristone acetate; Asoprisnil; Norelgestromin; G…	(M267)PID ANTHRAX PATHWAY; (M200)PID ERA GENOMIC PATHWAY	(M5906)HALLMARK ESTROGEN RESPONSE EARLY; (M5907)HALLMARK ESTROGEN RESPONSE LATE	0.0	0.0	1.0	0.0	0.0	0.0	0.0	0.0	1.0	0.0	0.0	0.0	0.0	1.0	1.0	1.0	0.0	0.0	0.0	0.0
RCVRN	5957	symbol	H. sapiens	5957	H. sapiens	RCVRN	recoverin	GO:0031284 positive regulation of guanylate cyclase activity;GO:0031282 regulation of guanylate cyclase activity;GO:0030810 positive regulation of nucleotide biosynthetic process		Predicted intracellular proteins; Transporters:Accessory Factors Involved in Transport		Myristic acid			0.0	0.0	0.0	0.0	0.0	0.0	0.0	0.0	0.0	0.0	1.0	0.0	0.0	0.0	0.0	0.0	0.0	0.0	0.0	0.0
VNN2	8875	symbol	H. sapiens	8875	H. sapiens	VNN2	vanin 2	GO:0015939 pantothenate metabolic process;GO:0006767 water-soluble vitamin metabolic process;GO:0006766 vitamin metabolic process		Predicted intracellular proteins; Enzymes; ENZYME proteins:Hydrolases					0.0	0.0	0.0	0.0	0.0	0.0	0.0	0.0	0.0	0.0	0.0	0.0	0.0	0.0	0.0	0.0	0.0	0.0	0.0	0.0
TCEB1	6921	gene_synonym	H. sapiens	6921	H. sapiens	ELOC	elongin C	GO:0006367 transcription initiation at RNA polymerase II promoter;GO:0006352 DNA-templated transcription initiation;GO:0006366 transcription by RNA polymerase II		Predicted intracellular proteins	Vesicles (Approved); Additional: Cell Junctions;Nucleoli		(M180)PID HIF1A PATHWAY; (M44)PID HIF2PATHWAY		0.0	1.0	0.0	0.0	0.0	1.0	0.0	0.0	0.0	0.0	0.0	0.0	0.0	0.0	0.0	0.0	0.0	1.0	0.0	0.0
CCDC27	148870	symbol	H. sapiens	148870	H. sapiens	CCDC27	coiled-coil domain containing 27			Predicted intracellular proteins	Cytosol (Approved); Additional: Nucleoplasm				0.0	0.0	0.0	0.0	0.0	0.0	0.0	0.0	0.0	0.0	0.0	0.0	0.0	0.0	0.0	0.0	0.0	0.0	0.0	0.0
TRIM24	8805	symbol	H. sapiens	8805	H. sapiens	TRIM24	tripartite motif containing 24	GO:0070562 regulation of vitamin D receptor signaling pathway;GO:0071391 cellular response to estrogen stimulus;GO:0032104 regulation of response to extracellular stimulus		Enzymes; Potential drug targets; ENZYME proteins:Transferases; Predicted intracellular proteins; Disease related genes; Cancer-related genes	Nucleoplasm (Enhanced)		(M151)PID AR TF PATHWAY		0.0	1.0	0.0	0.0	0.0	1.0	0.0	0.0	0.0	0.0	0.0	0.0	0.0	0.0	1.0	0.0	0.0	0.0	0.0	0.0
C12orf72	254013	gene_synonym	H. sapiens	254013	H. sapiens	ETFBKMT	electron transfer flavoprotein subunit beta lysine methyltransferase	GO:1904733 negative regulation of electron transfer activity;GO:1904735 regulation of fatty acid beta-oxidation using acyl-CoA dehydrogenase;GO:1904736 negative regulation of fatty acid beta-oxidation using acyl-CoA dehydrogenase		Predicted intracellular proteins				(M5947)HALLMARK IL2 STAT5 SIGNALING	0.0	0.0	0.0	0.0	0.0	0.0	0.0	0.0	0.0	0.0	0.0	0.0	0.0	0.0	0.0	0.0	0.0	0.0	0.0	0.0
SIRPD	128646	symbol	H. sapiens	128646	H. sapiens	SIRPD	signal regulatory protein delta			Predicted intracellular proteins; Predicted secreted proteins					0.0	0.0	0.0	0.0	0.0	0.0	0.0	0.0	0.0	0.0	0.0	0.0	0.0	0.0	0.0	0.0	0.0	0.0	0.0	0.0
ANKDD1A	348094	symbol	H. sapiens	348094	H. sapiens	ANKDD1A	ankyrin repeat and death domain containing 1A	GO:0007165 signal transduction;GO:0023052 signaling;GO:0007154 cell communication		Predicted intracellular proteins; Predicted secreted proteins	Nucleoplasm (Approved)				0.0	0.0	0.0	0.0	0.0	0.0	0.0	0.0	0.0	0.0	0.0	0.0	0.0	0.0	0.0	0.0	0.0	0.0	0.0	0.0
CDC123	8872	symbol	H. sapiens	8872	H. sapiens	CDC123	cell division cycle 123	GO:1905143 eukaryotic translation initiation factor 2 complex assembly;GO:0045948 positive regulation of translational initiation;GO:0006446 regulation of translational initiation		Predicted intracellular proteins	Golgi apparatus;Nucleoplasm (Approved); Additional: Cytosol				0.0	0.0	0.0	0.0	0.0	0.0	0.0	0.0	0.0	0.0	0.0	0.0	0.0	0.0	0.0	0.0	0.0	0.0	0.0	0.0
TNNC2	7125	symbol	H. sapiens	7125	H. sapiens	TNNC2	troponin C2, fast skeletal type	GO:0003009 skeletal muscle contraction;GO:0050879 multicellular organismal movement;GO:0050881 musculoskeletal movement		Predicted intracellular proteins	Nucleoplasm (Approved); Additional: Vesicles	Felodipine; Calcium; Octylphenoxy polyethoxyethanol		(M5909)HALLMARK MYOGENESIS	1.0	0.0	0.0	0.0	0.0	0.0	0.0	1.0	0.0	0.0	0.0	0.0	0.0	0.0	0.0	0.0	0.0	0.0	0.0	0.0
RPS16	6217	symbol	H. sapiens	6217	H. sapiens	RPS16	ribosomal protein S16	GO:0000462 maturation of SSU-rRNA from tricistronic rRNA transcript (SSU-rRNA, 5.8S rRNA, LSU-rRNA);GO:0030490 maturation of SSU-rRNA;GO:0042274 ribosomal small subunit biogenesis		Ribosomal proteins; Predicted intracellular proteins	Cytosol;Endoplasmic reticulum (Enhanced)				0.0	0.0	0.0	0.0	0.0	0.0	0.0	0.0	0.0	0.0	0.0	1.0	0.0	0.0	0.0	0.0	0.0	1.0	0.0	0.0
C1QTNF9	338872	symbol	H. sapiens	338872	H. sapiens	C1QTNF9	C1q and TNF related 9	GO:0007165 signal transduction;GO:0023052 signaling;GO:0007154 cell communication		Predicted secreted proteins; Transporters:Accessory Factors Involved in Transport			(M5880)NABA ECM AFFILIATED; (M5885)NABA MATRISOME ASSOCIATED; (M5889)NABA MATRISOME		0.0	0.0	0.0	0.0	0.0	0.0	0.0	0.0	0.0	0.0	0.0	0.0	0.0	0.0	0.0	0.0	1.0	0.0	0.0	0.0
TFAP2D	83741	symbol	H. sapiens	83741	H. sapiens	TFAP2D	transcription factor AP-2 delta	GO:0061378 corpora quadrigemina development;GO:0061379 inferior colliculus development;GO:0030901 midbrain development		Predicted intracellular proteins; Transcription factors:Basic domains	Nucleoplasm (Uncertain); Additional: Golgi apparatus;Vesicles				0.0	1.0	0.0	0.0	0.0	0.0	0.0	0.0	0.0	0.0	0.0	0.0	0.0	0.0	0.0	0.0	0.0	0.0	0.0	0.0
VGLL2	245806	symbol	H. sapiens	245806	H. sapiens	VGLL2	vestigial like family member 2	GO:0007519 skeletal muscle tissue development;GO:0060538 skeletal muscle organ development;GO:0007517 muscle organ development		Predicted intracellular proteins					0.0	0.0	0.0	0.0	0.0	0.0	0.0	0.0	0.0	0.0	0.0	0.0	0.0	0.0	0.0	0.0	0.0	0.0	0.0	0.0
FFAR2	2867	symbol	H. sapiens	2867	H. sapiens	FFAR2	free fatty acid receptor 2	GO:0002877 regulation of acute inflammatory response to non-antigenic stimulus;GO:0002879 positive regulation of acute inflammatory response to non-antigenic stimulus;GO:0002752 cell surface pattern recognition receptor signaling pathway		G-protein coupled receptors:GPCRs excl olfactory receptors				(M5932)HALLMARK INFLAMMATORY RESPONSE	1.0	0.0	0.0	0.0	0.0	0.0	0.0	0.0	0.0	1.0	0.0	0.0	0.0	0.0	0.0	0.0	1.0	0.0	0.0	0.0
GPR78	27201	symbol	H. sapiens	27201	H. sapiens	GPR78	G protein-coupled receptor 78	GO:0007189 adenylate cyclase-activating G protein-coupled receptor signaling pathway;GO:0007188 adenylate cyclase-modulating G protein-coupled receptor signaling pathway;GO:0007186 G protein-coupled receptor signaling pathway		G-protein coupled receptors:GPCRs excl olfactory receptors					0.0	0.0	0.0	0.0	0.0	0.0	1.0	0.0	0.0	0.0	0.0	0.0	0.0	0.0	0.0	0.0	0.0	0.0	0.0	0.0
STUB1	10273	symbol	H. sapiens	10273	H. sapiens	STUB1	STIP1 homology and U-box containing protein 1	GO:0090034 regulation of chaperone-mediated protein complex assembly;GO:0090035 positive regulation of chaperone-mediated protein complex assembly;GO:0030579 ubiquitin-dependent SMAD protein catabolic process		Enzymes; Human disease related genes:Nervous system diseases:Neurodegenerative diseases; Potential drug targets; ENZYME proteins:Transferases; Predicted intracellular proteins; Disease related genes	Cytosol;Nucleoplasm (Supported)		(M275)PID ALPHA SYNUCLEIN PATHWAY		0.0	0.0	1.0	0.0	0.0	1.0	0.0	0.0	1.0	0.0	0.0	0.0	0.0	0.0	0.0	0.0	0.0	0.0	0.0	0.0
PRKRIR	5612	gene_synonym	H. sapiens	5612	H. sapiens	THAP12	THAP domain containing 12	GO:0008285 negative regulation of cell population proliferation;GO:0042127 regulation of cell population proliferation;GO:0007165 signal transduction		Transcription factors:Zinc-coordinating DNA-binding domains	Cytosol (Approved)				0.0	0.0	0.0	0.0	0.0	0.0	0.0	0.0	0.0	0.0	0.0	0.0	0.0	0.0	0.0	0.0	0.0	0.0	0.0	0.0
PPP1R1B	84152	symbol	H. sapiens	84152	H. sapiens	PPP1R1B	protein phosphatase 1 regulatory inhibitor subunit 1B	GO:0007621 negative regulation of female receptivity;GO:0045924 regulation of female receptivity;GO:0060180 female mating behavior		Predicted intracellular proteins					1.0	1.0	0.0	1.0	0.0	0.0	0.0	0.0	0.0	0.0	0.0	0.0	0.0	0.0	0.0	0.0	0.0	0.0	0.0	0.0
ILDR1	286676	symbol	H. sapiens	286676	H. sapiens	ILDR1	immunoglobulin like domain containing receptor 1	GO:1904274 tricellular tight junction assembly;GO:0061833 protein localization to tricellular tight junction;GO:0150105 protein localization to cell-cell junction		Predicted intracellular proteins; Disease related genes; Human disease related genes:Nervous system diseases:Ear disease					0.0	0.0	0.0	0.0	0.0	0.0	0.0	0.0	0.0	1.0	0.0	1.0	0.0	0.0	0.0	0.0	0.0	0.0	1.0	0.0
TAF5	6877	symbol	H. sapiens	6877	H. sapiens	TAF5	TATA-box binding protein associated factor 5	GO:0035521 monoubiquitinated histone deubiquitination;GO:0035522 monoubiquitinated histone H2A deubiquitination;GO:0035520 monoubiquitinated protein deubiquitination		Predicted intracellular proteins	Nucleoplasm (Supported)				0.0	1.0	0.0	0.0	0.0	0.0	0.0	0.0	0.0	0.0	0.0	0.0	0.0	0.0	0.0	0.0	0.0	0.0	0.0	0.0
ESPL1	9700	symbol	H. sapiens	9700	H. sapiens	ESPL1	extra spindle pole bodies like 1, separase	GO:0045875 negative regulation of sister chromatid cohesion;GO:0045842 positive regulation of mitotic metaphase/anaphase transition;GO:0000212 meiotic spindle organization		Predicted intracellular proteins; Enzymes; ENZYME proteins:Hydrolases	Nucleoplasm (Supported); Additional: Vesicles			(M5893)HALLMARK MITOTIC SPINDLE; (M5901)HALLMARK G2M CHECKPOINT; (M5925)HALLMARK E2F TARGETS	0.0	0.0	0.0	0.0	0.0	0.0	0.0	0.0	0.0	0.0	0.0	0.0	0.0	0.0	0.0	0.0	0.0	0.0	0.0	0.0
SRP54	6729	symbol	H. sapiens	6729	H. sapiens	SRP54	signal recognition particle 54	GO:0031017 exocrine pancreas development;GO:0006616 SRP-dependent cotranslational protein targeting to membrane, translocation;GO:0006617 SRP-dependent cotranslational protein targeting to membrane, signal sequence recognition		Transporters:Primary Active Transporters; Predicted intracellular proteins; Disease related genes; Potential drug targets	Cytosol (Approved)				0.0	0.0	0.0	0.0	0.0	0.0	0.0	0.0	0.0	0.0	0.0	0.0	0.0	0.0	0.0	0.0	0.0	1.0	0.0	0.0
WDR18	57418	symbol	H. sapiens	57418	H. sapiens	WDR18	WD repeat domain 18	GO:0006261 DNA-templated DNA replication;GO:0006260 DNA replication;GO:0006364 rRNA processing		Predicted intracellular proteins	Nucleoplasm (Supported)				0.0	0.0	0.0	0.0	0.0	0.0	0.0	0.0	0.0	0.0	0.0	0.0	0.0	0.0	0.0	0.0	0.0	0.0	0.0	0.0
DEFB119	245932	symbol	H. sapiens	245932	H. sapiens	DEFB119	defensin beta 119	GO:0061760 antifungal innate immune response;GO:0050832 defense response to fungus;GO:0009620 response to fungus		Predicted secreted proteins					0.0	0.0	0.0	0.0	0.0	0.0	0.0	0.0	0.0	0.0	0.0	0.0	0.0	0.0	0.0	0.0	0.0	0.0	0.0	0.0
WWP1	11059	symbol	H. sapiens	11059	H. sapiens	WWP1	WW domain containing E3 ubiquitin protein ligase 1	GO:0046718 viral entry into host cell;GO:0044409 entry into host;GO:0044000 movement in host		ENZYME proteins:Transferases; Predicted intracellular proteins; Enzymes	Cytosol (Approved); Additional: Golgi apparatus;Plasma membrane		(M13)PID ERBB4 PATHWAY; (M236)PID DELTA NP63 PATHWAY; (M256)PID TAP63 PATHWAY	(M5939)HALLMARK P53 PATHWAY	0.0	0.0	0.0	0.0	0.0	1.0	0.0	0.0	1.0	0.0	0.0	0.0	0.0	0.0	0.0	0.0	0.0	0.0	0.0	0.0
LRPAP1	4043	symbol	H. sapiens	4043	H. sapiens	LRPAP1	LDL receptor related protein associated protein 1	GO:0010916 negative regulation of very-low-density lipoprotein particle clearance;GO:0010915 regulation of very-low-density lipoprotein particle clearance;GO:0150093 amyloid-beta clearance by transcytosis		Human disease related genes:Nervous system diseases:Eye disease; Predicted intracellular proteins; Disease related genes	Endoplasmic reticulum (Supported)		(M211)PID HEDGEHOG 2PATHWAY; (M69)PID REELIN PATHWAY; (M163)PID LIS1 PATHWAY	(M5944)HALLMARK ANGIOGENESIS	0.0	0.0	0.0	0.0	0.0	0.0	0.0	0.0	0.0	1.0	0.0	0.0	1.0	0.0	0.0	0.0	0.0	0.0	0.0	0.0
IPO5	3843	symbol	H. sapiens	3843	H. sapiens	IPO5	importin 5	GO:0006610 ribosomal protein import into nucleus;GO:0006607 NLS-bearing protein import into nucleus;GO:0045736 negative regulation of cyclin-dependent protein serine/threonine kinase activity		Predicted intracellular proteins; Transporters:Transporter channels and pores	Cytosol (Supported); Additional: Nucleoplasm				0.0	0.0	0.0	0.0	0.0	0.0	0.0	0.0	0.0	0.0	0.0	0.0	0.0	0.0	0.0	0.0	0.0	1.0	0.0	0.0
GSG1L	146395	symbol	H. sapiens	146395	H. sapiens	GSG1L	GSG1 like	GO:0099149 regulation of postsynaptic neurotransmitter receptor internalization;GO:2000311 regulation of AMPA receptor activity;GO:0002090 regulation of receptor internalization		Transporters:Accessory Factors Involved in Transport					0.0	0.0	0.0	0.0	0.0	0.0	0.0	0.0	0.0	0.0	1.0	0.0	1.0	0.0	0.0	0.0	0.0	0.0	0.0	0.0
SYVN1	84447	symbol	H. sapiens	84447	H. sapiens	SYVN1	synoviolin 1	GO:0002327 immature B cell differentiation;GO:1904380 endoplasmic reticulum mannose trimming;GO:0030970 retrograde protein transport, ER to cytosol		Transporters:Primary Active Transporters; Enzymes; Potential drug targets; ENZYME proteins:Transferases; Disease related genes	Nucleoplasm (Supported); Additional: Endoplasmic reticulum;Plasma membrane				0.0	0.0	0.0	0.0	0.0	1.0	0.0	0.0	0.0	0.0	0.0	0.0	0.0	0.0	0.0	0.0	0.0	0.0	0.0	0.0
C3orf52	79669	symbol	H. sapiens	79669	H. sapiens	C3orf52	chromosome 3 open reading frame 52				Cytosol;Nuclear bodies;Nucleoplasm (Approved)				0.0	0.0	0.0	0.0	0.0	0.0	0.0	0.0	0.0	0.0	0.0	0.0	0.0	0.0	0.0	0.0	0.0	0.0	0.0	0.0
CSMD1	64478	symbol	H. sapiens	64478	H. sapiens	CSMD1	CUB and Sushi multiple domains 1	GO:0035846 oviduct epithelium development;GO:1990708 conditioned place preference;GO:0060066 oviduct development			Vesicles (Approved)				0.0	0.0	0.0	1.0	0.0	0.0	0.0	0.0	0.0	0.0	0.0	0.0	0.0	0.0	1.0	1.0	0.0	0.0	0.0	0.0
GPR176	11245	symbol	H. sapiens	11245	H. sapiens	GPR176	G protein-coupled receptor 176	GO:0048512 circadian behavior;GO:0007622 rhythmic behavior;GO:0007193 adenylate cyclase-inhibiting G protein-coupled receptor signaling pathway		G-protein coupled receptors:GPCRs excl olfactory receptors					1.0	0.0	0.0	1.0	0.0	0.0	1.0	0.0	0.0	0.0	0.0	0.0	0.0	1.0	0.0	0.0	0.0	0.0	0.0	0.0
ADAM11	4185	symbol	H. sapiens	4185	H. sapiens	ADAM11	ADAM metallopeptidase domain 11	GO:0007229 integrin-mediated signaling pathway;GO:0006508 proteolysis;GO:0007166 cell surface receptor signaling pathway		Transporters:Accessory Factors Involved in Transport			(M3468)NABA ECM REGULATORS; (M5885)NABA MATRISOME ASSOCIATED; (M5889)NABA MATRISOME		0.0	0.0	0.0	0.0	0.0	0.0	0.0	0.0	0.0	0.0	0.0	0.0	0.0	0.0	0.0	0.0	0.0	0.0	0.0	0.0
BTRC	8945	symbol	H. sapiens	8945	H. sapiens	BTRC	beta-transducin repeat containing E3 ubiquitin protein ligase	GO:1904668 positive regulation of ubiquitin protein ligase activity;GO:0033598 mammary gland epithelial cell proliferation;GO:0042753 positive regulation of circadian rhythm		Predicted intracellular proteins	Nucleoplasm (Approved); Additional: Cytosol;Plasma membrane		(M5493)WNT SIGNALING	(M5945)HALLMARK HEME METABOLISM	0.0	0.0	0.0	0.0	0.0	1.0	0.0	0.0	0.0	0.0	0.0	0.0	0.0	1.0	1.0	1.0	0.0	0.0	0.0	0.0
ATP1A4	480	symbol	H. sapiens	480	H. sapiens	ATP1A4	ATPase Na+/K+ transporting subunit alpha 4	GO:0010248 establishment or maintenance of transmembrane electrochemical gradient;GO:0030007 cellular potassium ion homeostasis;GO:0036376 sodium ion export across plasma membrane		Enzymes; ENZYME proteins					1.0	0.0	0.0	0.0	0.0	0.0	0.0	1.0	0.0	1.0	0.0	0.0	0.0	0.0	0.0	0.0	0.0	0.0	0.0	0.0
TRIML1	339976	symbol	H. sapiens	339976	H. sapiens	TRIML1	tripartite motif family like 1	GO:0046596 regulation of viral entry into host cell;GO:0052372 modulation by symbiont of entry into host;GO:0043903 regulation of biological process involved in symbiotic interaction		ENZYME proteins:Transferases; Predicted intracellular proteins; Enzymes					0.0	0.0	0.0	0.0	0.0	1.0	0.0	0.0	0.0	0.0	0.0	0.0	0.0	0.0	0.0	0.0	0.0	0.0	0.0	0.0
ZP4	57829	symbol	H. sapiens	57829	H. sapiens	ZP4	zona pellucida glycoprotein 4	GO:2000360 negative regulation of binding of sperm to zona pellucida;GO:2000359 regulation of binding of sperm to zona pellucida;GO:0060478 acrosomal vesicle exocytosis		Predicted secreted proteins			(M3008)NABA ECM GLYCOPROTEINS; (M5884)NABA CORE MATRISOME; (M5889)NABA MATRISOME		0.0	0.0	0.0	0.0	0.0	0.0	0.0	0.0	0.0	1.0	0.0	0.0	0.0	0.0	0.0	0.0	0.0	0.0	0.0	0.0
APCS	325	symbol	H. sapiens	325	H. sapiens	APCS	amyloid P component, serum	GO:0044866 modulation by host of viral exo-alpha-sialidase activity;GO:0044867 modulation by host of viral catalytic activity;GO:0044869 negative regulation by host of viral exo-alpha-sialidase activity		Potential drug targets; Disease related genes; Predicted secreted proteins; Transporters:Transporter channels and pores		Zinc; Methyl 4,6-O-[(1R)-1-carboxyethylidene]-beta-D-galactopyranoside; Bis-1,2-{[(Z)-2-carboxy-2-methyl-1,3-dioxane]-5-yloxycarbamoyl}-ethane; BIS-1,2-{[(Z)-2CARBOXY-2-METHYL-1,3-DIOXANE]-5-YLOXYCARBONYL}-PIPERAZINE; Copper; Zinc acetate			0.0	0.0	0.0	0.0	0.0	0.0	0.0	0.0	0.0	0.0	0.0	0.0	0.0	0.0	0.0	0.0	1.0	0.0	0.0	0.0
EPHA3	2042	symbol	H. sapiens	2042	H. sapiens	EPHA3	EPH receptor A3	GO:0097156 fasciculation of motor neuron axon;GO:0097155 fasciculation of sensory neuron axon;GO:0007413 axonal fasciculation	yes	Enzymes; Cancer-related genes:Candidate cancer biomarkers; Kinases:Tyr protein kinases; Potential drug targets; ENZYME proteins:Transferases; Predicted intracellular proteins; Disease related genes	Cytosol;Nuclear membrane;Plasma membrane (Supported); Additional: Actin filaments;Nucleoplasm	Fostamatinib	(M177)PID EPHA FWDPATHWAY		0.0	0.0	0.0	0.0	0.0	0.0	0.0	0.0	0.0	1.0	0.0	0.0	1.0	0.0	0.0	0.0	0.0	1.0	0.0	0.0
FHIT	2272	symbol	H. sapiens	2272	H. sapiens	FHIT	fragile histidine triad diadenosine triphosphatase	GO:0015962 diadenosine triphosphate metabolic process;GO:0015964 diadenosine triphosphate catabolic process;GO:0015961 diadenosine polyphosphate catabolic process		ENZYME proteins:Hydrolases; Human disease related genes:Cancers:Cancers of the lung and pleura; Enzymes; Cancer-related genes:Candidate cancer biomarkers; Potential drug targets; Predicted intracellular proteins; Disease related genes	Nucleoli fibrillar center;Plasma membrane (Approved)	Adenosine monotungstate; Ado-P-Ch2-P-Ps-Ado			0.0	0.0	0.0	0.0	0.0	0.0	0.0	0.0	0.0	0.0	0.0	0.0	0.0	0.0	0.0	0.0	0.0	0.0	0.0	0.0
GMNN	51053	symbol	H. sapiens	51053	H. sapiens	GMNN	geminin DNA replication inhibitor	GO:0071163 DNA replication preinitiation complex assembly;GO:0035563 positive regulation of chromatin binding;GO:2000104 negative regulation of DNA-templated DNA replication		Disease related genes; Cancer-related genes:Candidate cancer biomarkers; Predicted intracellular proteins; Human disease related genes:Congenital malformations:Other congenital malformations	Nucleoplasm (Supported); Additional: Cytosol				0.0	0.0	0.0	0.0	0.0	0.0	0.0	0.0	0.0	0.0	0.0	0.0	0.0	0.0	0.0	0.0	0.0	0.0	0.0	0.0
PRNP	5621	symbol	H. sapiens	5621	H. sapiens	PRNP	prion protein	GO:1902938 regulation of intracellular calcium activated chloride channel activity;GO:1902951 negative regulation of dendritic spine maintenance;GO:1903795 regulation of inorganic anion transmembrane transport		Human disease related genes:Nervous system diseases:Neurodegenerative diseases; Transporters:Transporter channels and pores; Potential drug targets; Disease related genes; CD markers	Cytosol;Nuclear membrane (Approved); Additional: Vesicles	Tetracycline; Copper	(M33)PID GLYPICAN 1PATHWAY	(M5938)HALLMARK REACTIVE OXYGEN SPECIES PATHWAY; (M5947)HALLMARK IL2 STAT5 SIGNALING; (M5909)HALLMARK MYOGENESIS	0.0	0.0	0.0	1.0	0.0	0.0	0.0	0.0	0.0	0.0	1.0	0.0	0.0	0.0	0.0	0.0	1.0	1.0	1.0	0.0
CHRM2	1129	symbol	H. sapiens	1129	H. sapiens	CHRM2	cholinergic receptor muscarinic 2	GO:0007207 phospholipase C-activating G protein-coupled acetylcholine receptor signaling pathway;GO:0007197 adenylate cyclase-inhibiting G protein-coupled acetylcholine receptor signaling pathway;GO:0007213 G protein-coupled acetylcholine receptor signaling pathway		G-protein coupled receptors:GPCRs excl olfactory receptors; Disease related genes; FDA approved drug targets:Small molecule drugs		Succinylcholine; Ziprasidone; Disopyramide; Ipratropium; Olanzapine; Terfenadine; Clozapine; Trihexyphenidyl; Oxyphencyclimine; Procyclidine; Profenamine; Loxapine; Carbamoylcholine; Hyoscyamine; Cyproheptadine; Imipramine; Methscopolamine bromide; Gallamine triethiodide; Darifenacin; Tridihexethyl; Triflupromazine; Anisotropine methylbromide; Atropine; Nicardipine; Homatropine methylbromide; Roc…			1.0	0.0	1.0	0.0	0.0	0.0	1.0	0.0	1.0	1.0	0.0	0.0	1.0	0.0	0.0	0.0	0.0	0.0	0.0	0.0
BNC1	646	symbol	H. sapiens	646	H. sapiens	BNC1	basonuclin 1	GO:1900195 positive regulation of oocyte maturation;GO:1903431 positive regulation of cell maturation;GO:1900193 regulation of oocyte maturation		Transcription factors:Zinc-coordinating DNA-binding domains; Predicted intracellular proteins; Disease related genes	Nucleoplasm (Enhanced)				0.0	0.0	0.0	0.0	0.0	0.0	0.0	0.0	0.0	0.0	0.0	0.0	0.0	0.0	0.0	0.0	0.0	0.0	0.0	0.0
SHMT2	6472	symbol	H. sapiens	6472	H. sapiens	SHMT2	serine hydroxymethyltransferase 2	GO:0019264 glycine biosynthetic process from serine;GO:0006565 L-serine catabolic process;GO:0006564 L-serine biosynthetic process		ENZYME proteins:Transferases; Predicted intracellular proteins; Enzymes	Mitochondria (Supported); Additional: Microtubules	Pyridoxal phosphate; Tetrahydrofolic acid; Glycine; Artenimol		(M5924)HALLMARK MTORC1 SIGNALING; (M5934)HALLMARK XENOBIOTIC METABOLISM	0.0	0.0	0.0	0.0	0.0	0.0	0.0	0.0	0.0	0.0	0.0	0.0	0.0	0.0	0.0	0.0	0.0	0.0	0.0	0.0
RIT2	6014	symbol	H. sapiens	6014	H. sapiens	RIT2	Ras like without CAAX 2	GO:0032489 regulation of Cdc42 protein signal transduction;GO:0032507 maintenance of protein location in cell;GO:0050848 regulation of calcium-mediated signaling		Predicted intracellular proteins; Enzymes; ENZYME proteins:Hydrolases	Nucleoplasm (Supported); Additional: Cytosol;Golgi apparatus		(M270)PID MAPK TRK PATHWAY; (M187)PID TRKR PATHWAY		0.0	0.0	0.0	0.0	0.0	0.0	1.0	0.0	1.0	0.0	0.0	0.0	1.0	0.0	0.0	0.0	0.0	0.0	0.0	0.0
TBXAS1	6916	symbol	H. sapiens	6916	H. sapiens	TBXAS1	thromboxane A synthase 1	GO:0019371 cyclooxygenase pathway;GO:0030320 cellular monovalent inorganic anion homeostasis;GO:0030644 cellular chloride ion homeostasis		ENZYME proteins:Isomerase; ENZYME proteins:Lyases; Enzymes; Human disease related genes:Congenital malformations:Congenital malformations of the musculoskeletal system; Predicted intracellular proteins; Disease related genes	Cytosol;Endoplasmic reticulum (Approved)	Sulfasalazine; Ridogrel; Dazoxiben; NM-702			0.0	0.0	0.0	0.0	0.0	0.0	0.0	0.0	0.0	0.0	0.0	0.0	0.0	0.0	0.0	0.0	0.0	0.0	0.0	0.0
CALD1	800	symbol	H. sapiens	800	H. sapiens	CALD1	caldesmon 1	GO:0051017 actin filament bundle assembly;GO:0061572 actin filament bundle organization;GO:0006936 muscle contraction		Predicted intracellular proteins	Actin filaments;Plasma membrane (Enhanced)			(M5930)HALLMARK EPITHELIAL MESENCHYMAL TRANSITION	0.0	0.0	0.0	0.0	0.0	0.0	0.0	1.0	1.0	0.0	0.0	0.0	0.0	0.0	1.0	0.0	0.0	0.0	0.0	0.0
IL17B	27190	symbol	H. sapiens	27190	H. sapiens	IL17B	interleukin 17B	GO:1900017 positive regulation of cytokine production involved in inflammatory response;GO:1900015 regulation of cytokine production involved in inflammatory response;GO:0001819 positive regulation of cytokine production		Cancer-related genes:Candidate cancer biomarkers; Predicted secreted proteins			(M5883)NABA SECRETED FACTORS; (M5885)NABA MATRISOME ASSOCIATED; (M5889)NABA MATRISOME		0.0	0.0	0.0	0.0	0.0	0.0	0.0	0.0	0.0	0.0	0.0	0.0	0.0	0.0	0.0	0.0	0.0	0.0	0.0	0.0
CLDN10	9071	symbol	H. sapiens	9071	H. sapiens	CLDN10	claudin 10	GO:0016338 calcium-independent cell-cell adhesion via plasma membrane cell-adhesion molecules;GO:0070830 bicellular tight junction assembly;GO:0120192 tight junction assembly		Predicted intracellular proteins; Disease related genes; Human disease related genes:Skin diseases:Skin and soft tissue diseases					0.0	0.0	0.0	0.0	1.0	0.0	0.0	0.0	0.0	0.0	1.0	0.0	0.0	0.0	0.0	0.0	0.0	0.0	1.0	0.0
PKNOX1	5316	symbol	H. sapiens	5316	H. sapiens	PKNOX1	PBX/knotted 1 homeobox 1	GO:0030218 erythrocyte differentiation;GO:0034101 erythrocyte homeostasis;GO:0002262 myeloid cell homeostasis		Transcription factors:Helix-turn-helix domains; Predicted intracellular proteins	Nucleoplasm (Supported)				0.0	1.0	1.0	0.0	0.0	0.0	0.0	0.0	1.0	0.0	0.0	0.0	0.0	0.0	1.0	0.0	0.0	0.0	0.0	0.0
USP15	9958	symbol	H. sapiens	9958	H. sapiens	USP15	ubiquitin specific peptidase 15	GO:1905035 negative regulation of antifungal innate immune response;GO:0035616 histone H2B conserved C-terminal lysine deubiquitination;GO:1990167 protein K27-linked deubiquitination		Predicted intracellular proteins; Enzymes; ENZYME proteins:Hydrolases; Peptidases:Cysteine-type peptidases	Cytosol (Supported); Additional: Nuclear bodies;Nucleoplasm			(M5921)HALLMARK COMPLEMENT; (M5945)HALLMARK HEME METABOLISM	0.0	0.0	0.0	0.0	0.0	1.0	0.0	0.0	0.0	0.0	0.0	0.0	0.0	0.0	0.0	0.0	0.0	0.0	0.0	0.0
PIK3R5	23533	symbol	H. sapiens	23533	H. sapiens	PIK3R5	phosphoinositide-3-kinase regulatory subunit 5	GO:0014065 phosphatidylinositol 3-kinase signaling;GO:0043551 regulation of phosphatidylinositol 3-kinase activity;GO:0043550 regulation of lipid kinase activity		Predicted intracellular proteins; Disease related genes; Human disease related genes:Nervous system diseases:Neurodegenerative diseases	Cytosol (Supported); Additional: Centriolar satellite		(M177)PID EPHA FWDPATHWAY; (M1315)SIG PIP3 SIGNALING IN B LYMPHOCYTES; (M5193)SIG CHEMOTAXIS	(M5897)HALLMARK IL6 JAK STAT3 SIGNALING; (M5921)HALLMARK COMPLEMENT; (M5932)HALLMARK INFLAMMATORY RESPONSE	1.0	0.0	0.0	0.0	0.0	0.0	0.0	0.0	1.0	0.0	0.0	0.0	0.0	0.0	0.0	0.0	0.0	0.0	0.0	0.0
CAPN12	147968	symbol	H. sapiens	147968	H. sapiens	CAPN12	calpain 12	GO:0006508 proteolysis;GO:0019538 protein metabolic process;GO:1901564 organonitrogen compound metabolic process		Predicted intracellular proteins; Enzymes; Peptidases:Cysteine-type peptidases	Focal adhesion sites (Approved); Additional: Nucleoplasm				0.0	0.0	0.0	0.0	0.0	0.0	0.0	0.0	0.0	0.0	0.0	0.0	0.0	0.0	0.0	0.0	0.0	0.0	0.0	1.0
LILRA4	23547	symbol	H. sapiens	23547	H. sapiens	LILRA4	leukocyte immunoglobulin like receptor A4	GO:0034156 negative regulation of toll-like receptor 7 signaling pathway;GO:0034164 negative regulation of toll-like receptor 9 signaling pathway;GO:0032687 negative regulation of interferon-alpha production		CD markers					0.0	0.0	0.0	0.0	0.0	1.0	0.0	0.0	0.0	0.0	0.0	1.0	0.0	0.0	0.0	0.0	1.0	0.0	0.0	0.0
RTN1	6252	symbol	H. sapiens	6252	H. sapiens	RTN1	reticulon 1	GO:1902430 negative regulation of amyloid-beta formation;GO:1902992 negative regulation of amyloid precursor protein catabolic process;GO:1902003 regulation of amyloid-beta formation		Transporters:Accessory Factors Involved in Transport	Endoplasmic reticulum (Supported); Additional: Nuclear bodies			(M5919)HALLMARK HEDGEHOG SIGNALING	0.0	0.0	0.0	0.0	0.0	0.0	0.0	0.0	0.0	0.0	0.0	0.0	0.0	0.0	0.0	0.0	0.0	0.0	0.0	0.0
POPDC2	64091	symbol	H. sapiens	64091	H. sapiens	POPDC2	popeye domain containing 2	GO:0002027 regulation of heart rate;GO:0007519 skeletal muscle tissue development;GO:0060538 skeletal muscle organ development							0.0	0.0	0.0	0.0	0.0	0.0	0.0	0.0	0.0	0.0	0.0	0.0	0.0	0.0	0.0	0.0	0.0	0.0	0.0	0.0
ASCC3	10973	symbol	H. sapiens	10973	H. sapiens	ASCC3	activating signal cointegrator 1 complex subunit 3	GO:1990116 ribosome-associated ubiquitin-dependent protein catabolic process;GO:0006307 DNA dealkylation involved in DNA repair;GO:0072344 rescue of stalled ribosome		Predicted intracellular proteins; Enzymes; ENZYME proteins:Hydrolases	Cytosol (Supported); Additional: Golgi apparatus				0.0	0.0	0.0	0.0	0.0	1.0	0.0	0.0	0.0	0.0	0.0	0.0	0.0	0.0	1.0	0.0	0.0	0.0	0.0	0.0
SOHLH2	54937	symbol	H. sapiens	54937	H. sapiens	SOHLH2	spermatogenesis and oogenesis specific basic helix-loop-helix 2	GO:0009994 oocyte differentiation;GO:0048477 oogenesis;GO:0007292 female gamete generation		Predicted intracellular proteins; Transcription factors:Basic domains	Vesicles (Uncertain)				0.0	0.0	0.0	0.0	0.0	0.0	0.0	0.0	0.0	0.0	0.0	0.0	0.0	0.0	0.0	0.0	0.0	0.0	0.0	0.0
NLRP8	126205	symbol	H. sapiens	126205	H. sapiens	NLRP8	NLR family pyrin domain containing 8	GO:0050727 regulation of inflammatory response;GO:0031347 regulation of defense response;GO:0032101 regulation of response to external stimulus		Predicted intracellular proteins					0.0	0.0	0.0	0.0	0.0	0.0	0.0	0.0	0.0	0.0	0.0	0.0	0.0	0.0	0.0	0.0	0.0	0.0	0.0	0.0
ARPP19	10776	symbol	H. sapiens	10776	H. sapiens	ARPP19	cAMP regulated phosphoprotein 19	GO:0045722 positive regulation of gluconeogenesis;GO:0035308 negative regulation of protein dephosphorylation;GO:0046326 positive regulation of glucose import		Predicted intracellular proteins				(M5934)HALLMARK XENOBIOTIC METABOLISM; (M5937)HALLMARK GLYCOLYSIS	0.0	0.0	0.0	0.0	0.0	0.0	0.0	0.0	0.0	0.0	1.0	0.0	0.0	0.0	0.0	0.0	0.0	0.0	0.0	0.0
POLE3	54107	symbol	H. sapiens	54107	H. sapiens	POLE3	DNA polymerase epsilon 3, accessory subunit	GO:0006272 leading strand elongation;GO:0006271 DNA strand elongation involved in DNA replication;GO:0022616 DNA strand elongation		Predicted intracellular proteins; FDA approved drug targets:Small molecule drugs	Nucleoli;Nucleoplasm (Approved)	Cladribine		(M5941)HALLMARK UV RESPONSE UP; (M5926)HALLMARK MYC TARGETS V1	0.0	0.0	0.0	0.0	0.0	0.0	0.0	0.0	0.0	0.0	0.0	0.0	0.0	0.0	0.0	0.0	0.0	0.0	0.0	0.0
ZNF79	7633	symbol	H. sapiens	7633	H. sapiens	ZNF79	zinc finger protein 79	GO:0000122 negative regulation of transcription by RNA polymerase II;GO:0045892 negative regulation of DNA-templated transcription;GO:1903507 negative regulation of nucleic acid-templated transcription		Predicted intracellular proteins; Transcription factors:Zinc-coordinating DNA-binding domains	Cytosol (Approved); Additional: Nucleoplasm;Plasma membrane				0.0	0.0	0.0	0.0	0.0	0.0	0.0	0.0	0.0	0.0	0.0	0.0	0.0	0.0	0.0	0.0	0.0	0.0	0.0	0.0
UNC45A	55898	symbol	H. sapiens	55898	H. sapiens	UNC45A	unc-45 myosin chaperone A	GO:0061077 chaperone-mediated protein folding;GO:0006457 protein folding;GO:0007517 muscle organ development		Predicted intracellular proteins	Nuclear speckles (Supported); Additional: Cytosol				0.0	0.0	0.0	0.0	0.0	0.0	0.0	0.0	0.0	0.0	0.0	0.0	0.0	0.0	0.0	0.0	0.0	0.0	0.0	0.0
CASD1	64921	symbol	H. sapiens	64921	H. sapiens	CASD1	CAS1 domain containing 1	GO:0005975 carbohydrate metabolic process;GO:0044238 primary metabolic process;GO:0071704 organic substance metabolic process		ENZYME proteins:Transferases; Predicted intracellular proteins; Enzymes	Nucleoplasm (Approved)				0.0	0.0	0.0	0.0	0.0	0.0	0.0	0.0	0.0	0.0	0.0	0.0	0.0	0.0	0.0	0.0	0.0	0.0	0.0	0.0
THUMPD3	25917	symbol	H. sapiens	25917	H. sapiens	THUMPD3	THUMP domain containing 3	GO:0002940 tRNA N2-guanine methylation;GO:0030488 tRNA methylation;GO:0001510 RNA methylation		Predicted intracellular proteins	Cytosol (Enhanced); Additional: Nucleoli				0.0	0.0	0.0	0.0	0.0	0.0	0.0	0.0	0.0	0.0	0.0	0.0	0.0	0.0	0.0	0.0	0.0	0.0	0.0	0.0
TNNI2	7136	symbol	H. sapiens	7136	H. sapiens	TNNI2	troponin I2, fast skeletal type	GO:0003009 skeletal muscle contraction;GO:0050879 multicellular organismal movement;GO:0050881 musculoskeletal movement		Predicted intracellular proteins; Disease related genes; Human disease related genes:Congenital malformations:Other congenital malformations	Plasma membrane (Approved); Additional: Intermediate filaments			(M5909)HALLMARK MYOGENESIS	0.0	0.0	0.0	0.0	0.0	0.0	0.0	1.0	0.0	0.0	0.0	0.0	0.0	0.0	0.0	0.0	0.0	0.0	0.0	0.0
COL5A1	1289	symbol	H. sapiens	1289	H. sapiens	COL5A1	collagen type V alpha 1 chain	GO:0045112 integrin biosynthetic process;GO:1903225 negative regulation of endodermal cell differentiation;GO:0035989 tendon development		Predicted intracellular proteins; Cancer-related genes:Mutated cancer genes; Predicted secreted proteins; Human disease related genes:Congenital malformations:Congenital malformations of skin; Disease related genes	Vesicles (Approved)		(M3005)NABA COLLAGENS; (M198)PID SYNDECAN 1 PATHWAY; (M236)PID DELTA NP63 PATHWAY	(M5891)HALLMARK HYPOXIA; (M5930)HALLMARK EPITHELIAL MESENCHYMAL TRANSITION; (M5937)HALLMARK GLYCOLYSIS	0.0	0.0	0.0	0.0	0.0	0.0	0.0	0.0	1.0	0.0	0.0	0.0	0.0	0.0	1.0	0.0	0.0	1.0	0.0	1.0
KIF22	3835	symbol	H. sapiens	3835	H. sapiens	KIF22	kinesin family member 22	GO:0007062 sister chromatid cohesion;GO:0007080 mitotic metaphase plate congression;GO:0051310 metaphase plate congression		Predicted intracellular proteins; Disease related genes; Human disease related genes:Congenital malformations:Congenital malformations of the musculoskeletal system	Nuclear speckles (Supported)			(M5893)HALLMARK MITOTIC SPINDLE; (M5901)HALLMARK G2M CHECKPOINT; (M5925)HALLMARK E2F TARGETS	0.0	0.0	0.0	0.0	0.0	1.0	0.0	0.0	0.0	0.0	0.0	0.0	0.0	0.0	0.0	0.0	0.0	0.0	0.0	0.0
SLC13A4	26266	symbol	H. sapiens	26266	H. sapiens	SLC13A4	solute carrier family 13 member 4	GO:1902358 sulfate transmembrane transport;GO:0008272 sulfate transport;GO:0072348 sulfur compound transport		Transporters:Electrochemical Potential-driven transporters					0.0	0.0	0.0	0.0	0.0	0.0	0.0	0.0	0.0	0.0	0.0	0.0	0.0	0.0	0.0	0.0	0.0	0.0	0.0	0.0
JPH4	84502	symbol	H. sapiens	84502	H. sapiens	JPH4	junctophilin 4	GO:0060402 calcium ion transport into cytosol;GO:2001256 regulation of store-operated calcium entry;GO:0060314 regulation of ryanodine-sensitive calcium-release channel activity			Cytosol (Approved)				1.0	0.0	0.0	1.0	0.0	0.0	0.0	0.0	0.0	0.0	1.0	0.0	0.0	0.0	0.0	0.0	0.0	0.0	0.0	0.0
TM6SF1	53346	symbol	H. sapiens	53346	H. sapiens	TM6SF1	transmembrane 6 superfamily member 1	GO:0008150 biological_process		Predicted intracellular proteins; Transporters:Accessory Factors Involved in Transport					0.0	0.0	0.0	0.0	0.0	0.0	0.0	0.0	0.0	0.0	0.0	0.0	0.0	0.0	0.0	0.0	0.0	0.0	0.0	0.0
OXTR	5021	symbol	H. sapiens	5021	H. sapiens	OXTR	oxytocin receptor	GO:0034059 response to anoxia;GO:0010701 positive regulation of norepinephrine secretion;GO:0001992 regulation of systemic arterial blood pressure by vasopressin		Transporters; FDA approved drug targets:Small molecule drugs; G-protein coupled receptors:GPCRs excl olfactory receptors; FDA approved drug targets:Biotech drugs; Predicted intracellular proteins		Oxytocin; Carbetocin; Atosiban; Relcovaptan		(M5930)HALLMARK EPITHELIAL MESENCHYMAL TRANSITION	1.0	0.0	1.0	1.0	0.0	0.0	0.0	0.0	0.0	1.0	1.0	0.0	0.0	1.0	0.0	1.0	0.0	0.0	0.0	0.0
IPO9	55705	symbol	H. sapiens	55705	H. sapiens	IPO9	importin 9	GO:0031144 proteasome localization;GO:0006606 protein import into nucleus;GO:0051170 import into nucleus		Predicted intracellular proteins; Transporters:Transporter channels and pores	Cytosol (Approved); Additional: Vesicles				0.0	0.0	0.0	0.0	0.0	0.0	0.0	0.0	0.0	0.0	0.0	0.0	0.0	0.0	0.0	0.0	0.0	0.0	0.0	0.0
GPR141	353345	symbol	H. sapiens	353345	H. sapiens	GPR141	G protein-coupled receptor 141	GO:0007186 G protein-coupled receptor signaling pathway;GO:0007165 signal transduction;GO:0023052 signaling		G-protein coupled receptors:GPCRs excl olfactory receptors					0.0	0.0	0.0	0.0	0.0	0.0	0.0	0.0	0.0	0.0	0.0	0.0	0.0	0.0	0.0	0.0	0.0	0.0	0.0	0.0
GOLGB1	2804	symbol	H. sapiens	2804	H. sapiens	GOLGB1	golgin B1	GO:1905793 protein localization to pericentriolar material;GO:0035988 chondrocyte proliferation;GO:0071539 protein localization to centrosome		Predicted intracellular proteins	Golgi apparatus (Enhanced)				0.0	0.0	0.0	0.0	0.0	0.0	0.0	0.0	0.0	0.0	0.0	0.0	0.0	0.0	1.0	0.0	0.0	0.0	0.0	0.0
CD1E	913	symbol	H. sapiens	913	H. sapiens	CD1E	CD1e molecule	GO:0048006 antigen processing and presentation, endogenous lipid antigen via MHC class Ib;GO:0048003 antigen processing and presentation of lipid antigen via MHC class Ib;GO:0048007 antigen processing and presentation, exogenous lipid antigen via MHC class Ib		Predicted intracellular proteins; CD markers	Golgi apparatus (Supported); Additional: Nucleoli				0.0	0.0	0.0	0.0	0.0	0.0	0.0	0.0	0.0	0.0	0.0	0.0	0.0	0.0	0.0	0.0	0.0	0.0	1.0	0.0
RANGAP1	5905	symbol	H. sapiens	5905	H. sapiens	RANGAP1	Ran GTPase activating protein 1	GO:0046826 negative regulation of protein export from nucleus;GO:1904116 response to vasopressin;GO:1904117 cellular response to vasopressin		Predicted intracellular proteins; Transporters:Transporter channels and pores	Nuclear membrane (Enhanced); Additional: Cytosol;Vesicles		(M140)PID RANBP2 PATHWAY; (M30)PID HDAC CLASSII PATHWAY; (M101)PID HDAC CLASSI PATHWAY		0.0	0.0	0.0	0.0	0.0	1.0	0.0	0.0	0.0	1.0	0.0	0.0	0.0	0.0	0.0	0.0	0.0	0.0	0.0	0.0
IFI44L	10964	symbol	H. sapiens	10964	H. sapiens	IFI44L	interferon induced protein 44 like	GO:0051607 defense response to virus;GO:0140546 defense response to symbiont;GO:0009615 response to virus		Predicted intracellular proteins	Nucleoplasm (Approved)			(M5911)HALLMARK INTERFERON ALPHA RESPONSE; (M5913)HALLMARK INTERFERON GAMMA RESPONSE; (M5956)HALLMARK KRAS SIGNALING DN	0.0	0.0	0.0	0.0	0.0	0.0	0.0	0.0	0.0	0.0	0.0	0.0	0.0	0.0	0.0	0.0	0.0	0.0	0.0	0.0
FHL3	2275	symbol	H. sapiens	2275	H. sapiens	FHL3	four and a half LIM domains 3	GO:0006354 DNA-templated transcription elongation;GO:0007517 muscle organ development;GO:0061061 muscle structure development		Predicted intracellular proteins	Nucleoplasm (Approved)				0.0	1.0	0.0	0.0	0.0	0.0	0.0	0.0	0.0	0.0	0.0	0.0	0.0	0.0	0.0	0.0	0.0	0.0	0.0	0.0
CTSC	1075	symbol	H. sapiens	1075	H. sapiens	CTSC	cathepsin C	GO:1903980 positive regulation of microglial cell activation;GO:0031642 negative regulation of myelination;GO:0001913 T cell mediated cytotoxicity		Predicted intracellular proteins; ENZYME proteins:Hydrolases; Peptidases:Cysteine-type peptidases; Human disease related genes:Digestive system diseases:Mouth and dental diseases; Enzymes; Potential drug targets; Human disease related genes:Congenital malformations:Congenital malformations of skin; Disease related genes; Human disease related genes:Congenital disorders of metabolism:Lysosomal sto…	Vesicles (Supported)		(M3468)NABA ECM REGULATORS; (M5885)NABA MATRISOME ASSOCIATED; (M5889)NABA MATRISOME	(M5910)HALLMARK PROTEIN SECRETION; (M5921)HALLMARK COMPLEMENT; (M5924)HALLMARK MTORC1 SIGNALING	0.0	0.0	0.0	0.0	0.0	1.0	0.0	0.0	0.0	0.0	0.0	0.0	0.0	0.0	0.0	0.0	0.0	0.0	0.0	0.0
MGC45800						None	None	None	None	None	None	None	None	None	nan	nan	nan	nan	nan	nan	nan	nan	nan	nan	nan	nan	nan	nan	nan	nan	nan	nan	nan	nan
ESR1	2099	symbol	H. sapiens	2099	H. sapiens	ESR1	estrogen receptor 1	GO:0060523 prostate epithelial cord elongation;GO:0060751 branch elongation involved in mammary gland duct branching;GO:0060750 epithelial cell proliferation involved in mammary gland duct elongation		Transcription factors:Zinc-coordinating DNA-binding domains; FDA approved drug targets:Small molecule drugs; Human disease related genes:Endocrine and metabolic diseases:Gonadal diseases; Cancer-related genes:Candidate cancer biomarkers; Human disease related genes:Cancers:Cancers of the breast and female genital organs; Predicted intracellular proteins; Disease related genes; Cancer-related gene…	Vesicles (Approved); Additional: Nucleoplasm	Diethylstilbestrol; Chlorotrianisene; Conjugated estrogens; Desogestrel; Levonorgestrel; Progesterone; Lindane; Raloxifene; Toremifene; Medroxyprogesterone acetate; Testosterone; Mitotane; Estrone; Tamoxifen; Hexachlorophene; Estradiol; Ethynodiol diacetate; Dobutamine; Clomifene; Dienestrol; Fulvestrant; Norgestimate; Ethinylestradiol; Melatonin; Trilostane; Naloxone; Fluoxymesterone; Estramusti…	(M30)PID HDAC CLASSII PATHWAY; (M229)PID P38 ALPHA BETA DOWNSTREAM PATHWAY; (M41)PID ER NONGENOMIC PATHWAY	(M5934)HALLMARK XENOBIOTIC METABOLISM	1.0	1.0	1.0	0.0	0.0	0.0	0.0	0.0	1.0	0.0	0.0	0.0	0.0	1.0	1.0	1.0	0.0	0.0	0.0	0.0
C13orf36	400120	gene_synonym	H. sapiens	400120	H. sapiens	SERTM1	serine rich and transmembrane domain containing 1				Vesicles (Enhanced)				0.0	0.0	0.0	0.0	0.0	0.0	0.0	0.0	0.0	0.0	0.0	0.0	0.0	0.0	0.0	0.0	0.0	0.0	0.0	0.0
ARHGEF11	9826	symbol	H. sapiens	9826	H. sapiens	ARHGEF11	Rho guanine nucleotide exchange factor 11	GO:0007266 Rho protein signal transduction;GO:0006941 striated muscle contraction;GO:0030010 establishment of cell polarity		Predicted intracellular proteins	Plasma membrane (Supported); Additional: Nucleoplasm		(M5193)SIG CHEMOTAXIS; (M68)PID RHOA REG PATHWAY; (M281)PID FAK PATHWAY	(M5893)HALLMARK MITOTIC SPINDLE	1.0	0.0	0.0	0.0	0.0	0.0	0.0	0.0	0.0	0.0	0.0	0.0	0.0	0.0	0.0	0.0	0.0	1.0	0.0	0.0
FOSL2	2355	symbol	H. sapiens	2355	H. sapiens	FOSL2	FOS like 2, AP-1 transcription factor subunit	GO:0003334 keratinocyte development;GO:0048146 positive regulation of fibroblast proliferation;GO:0048145 regulation of fibroblast proliferation		Predicted intracellular proteins; Transcription factors:Basic domains	Nucleoplasm (Enhanced)		(M65)PID FRA PATHWAY; (M236)PID DELTA NP63 PATHWAY; (M167)PID AP1 PATHWAY	(M5890)HALLMARK TNFA SIGNALING VIA NFKB; (M5891)HALLMARK HYPOXIA	0.0	0.0	1.0	0.0	0.0	0.0	0.0	0.0	0.0	0.0	0.0	0.0	0.0	0.0	0.0	0.0	0.0	0.0	0.0	0.0
OTUB1	55611	symbol	H. sapiens	55611	H. sapiens	OTUB1	OTU deubiquitinase, ubiquitin aldehyde binding 1	GO:0033183 negative regulation of histone ubiquitination;GO:1901314 regulation of histone H2A K63-linked ubiquitination;GO:1901315 negative regulation of histone H2A K63-linked ubiquitination		Predicted intracellular proteins; Enzymes; ENZYME proteins:Hydrolases; Peptidases:Cysteine-type peptidases	Cytosol;Nucleoplasm (Approved)				0.0	0.0	0.0	0.0	0.0	0.0	0.0	0.0	0.0	0.0	0.0	0.0	0.0	0.0	0.0	0.0	0.0	0.0	0.0	0.0
REG1B	5968	symbol	H. sapiens	5968	H. sapiens	REG1B	regenerating family member 1 beta	GO:0044278 cell wall disruption in another organism;GO:0035821 modulation of process of another organism;GO:0061844 antimicrobial humoral immune response mediated by antimicrobial peptide		Predicted intracellular proteins; Predicted secreted proteins			(M5880)NABA ECM AFFILIATED; (M5885)NABA MATRISOME ASSOCIATED; (M5889)NABA MATRISOME		0.0	0.0	0.0	0.0	0.0	0.0	0.0	0.0	0.0	0.0	0.0	0.0	0.0	0.0	0.0	0.0	1.0	0.0	0.0	0.0
CTSL1	1514	gene_synonym	H. sapiens	1514	H. sapiens	CTSL	cathepsin L	GO:0039654 fusion of virus membrane with host endosome membrane;GO:0034230 enkephalin processing;GO:0060309 elastin catabolic process		ENZYME proteins:Hydrolases; Peptidases:Cysteine-type peptidases; Enzymes; Predicted intracellular proteins; Cancer-related genes:Candidate cancer biomarkers	Golgi apparatus;Vesicles (Approved)	L-cysteic acid; Felbinac; Fostamatinib	(M3468)NABA ECM REGULATORS; (M5885)NABA MATRISOME ASSOCIATED; (M5889)NABA MATRISOME	(M5921)HALLMARK COMPLEMENT	0.0	0.0	0.0	0.0	0.0	1.0	0.0	0.0	0.0	0.0	0.0	0.0	0.0	0.0	0.0	0.0	0.0	0.0	0.0	1.0
DPYS	1807	symbol	H. sapiens	1807	H. sapiens	DPYS	dihydropyrimidinase	GO:0006212 uracil catabolic process;GO:0006208 pyrimidine nucleobase catabolic process;GO:0006210 thymine catabolic process		ENZYME proteins:Hydrolases; Human disease related genes:Congenital disorders of metabolism:Congenital disorders of nucleotide metabolism; Enzymes; Potential drug targets; Predicted intracellular proteins; Disease related genes					0.0	0.0	0.0	0.0	0.0	0.0	0.0	0.0	0.0	0.0	0.0	0.0	0.0	0.0	0.0	0.0	0.0	0.0	0.0	0.0
GTSF1	121355	symbol	H. sapiens	121355	H. sapiens	GTSF1	gametocyte specific factor 1	GO:0007283 spermatogenesis;GO:0048232 male gamete generation;GO:0007276 gamete generation		Predicted intracellular proteins	Nucleoplasm (Approved)				0.0	0.0	0.0	0.0	0.0	0.0	0.0	0.0	0.0	0.0	0.0	0.0	0.0	0.0	0.0	0.0	0.0	0.0	0.0	0.0
SDR16C5	195814	symbol	H. sapiens	195814	H. sapiens	SDR16C5	short chain dehydrogenase/reductase family 16C member 5	GO:0035067 negative regulation of histone acetylation;GO:0042574 retinal metabolic process;GO:2000757 negative regulation of peptidyl-lysine acetylation		Enzymes; ENZYME proteins:Oxidoreductases					0.0	0.0	0.0	0.0	0.0	0.0	0.0	0.0	0.0	0.0	0.0	0.0	0.0	0.0	1.0	0.0	0.0	0.0	0.0	0.0
CAMK2N1	55450	symbol	H. sapiens	55450	H. sapiens	CAMK2N1	calcium/calmodulin dependent protein kinase II inhibitor 1	GO:0007616 long-term memory;GO:0007613 memory;GO:0050729 positive regulation of inflammatory response		Predicted intracellular proteins					0.0	0.0	0.0	1.0	0.0	0.0	0.0	0.0	0.0	0.0	0.0	0.0	0.0	0.0	0.0	0.0	0.0	0.0	0.0	0.0
ACVR2A	92	symbol	H. sapiens	92	H. sapiens	ACVR2A	activin A receptor type 2A	GO:0043084 penile erection;GO:0060011 Sertoli cell proliferation;GO:0042713 sperm ejaculation	yes	ENZYME proteins:Transferases; Kinases:TKL Ser/Thr protein kinases; Cancer-related genes:Candidate cancer biomarkers; Enzymes	Cytosol (Approved)	Sotatercept	(M185)PID ALK1 PATHWAY	(M5942)HALLMARK UV RESPONSE DN; (M5932)HALLMARK INFLAMMATORY RESPONSE; (M5950)HALLMARK ALLOGRAFT REJECTION	0.0	0.0	0.0	1.0	0.0	0.0	0.0	0.0	0.0	0.0	0.0	0.0	0.0	0.0	1.0	1.0	0.0	0.0	0.0	0.0
PCDH15	65217	symbol	H. sapiens	65217	H. sapiens	PCDH15	protocadherin related 15	GO:0050957 equilibrioception;GO:0045494 photoreceptor cell maintenance;GO:0050885 neuromuscular process controlling balance		Human disease related genes:Nervous system diseases:Eye disease; Predicted intracellular proteins; Disease related genes; Human disease related genes:Nervous system diseases:Ear disease					0.0	0.0	0.0	0.0	1.0	0.0	0.0	0.0	0.0	0.0	0.0	0.0	0.0	0.0	0.0	0.0	0.0	0.0	0.0	0.0
MUC7	4589	symbol	H. sapiens	4589	H. sapiens	MUC7	mucin 7, secreted	GO:0031640 killing of cells of another organism;GO:0061844 antimicrobial humoral immune response mediated by antimicrobial peptide;GO:0001906 cell killing		Disease related genes; Predicted secreted proteins			(M5880)NABA ECM AFFILIATED; (M5885)NABA MATRISOME ASSOCIATED; (M5889)NABA MATRISOME		0.0	0.0	0.0	0.0	0.0	0.0	0.0	0.0	0.0	0.0	0.0	0.0	0.0	0.0	0.0	0.0	1.0	0.0	0.0	0.0
CENPK	64105	symbol	H. sapiens	64105	H. sapiens	CENPK	centromere protein K	GO:0051382 kinetochore assembly;GO:0051383 kinetochore organization;GO:0034508 centromere complex assembly		Predicted intracellular proteins; Disease related genes					0.0	0.0	0.0	0.0	0.0	0.0	0.0	0.0	0.0	0.0	0.0	0.0	0.0	0.0	0.0	0.0	0.0	0.0	0.0	0.0
CLGN	1047	symbol	H. sapiens	1047	H. sapiens	CLGN	calmegin	GO:0007339 binding of sperm to zona pellucida;GO:0035036 sperm-egg recognition;GO:0009988 cell-cell recognition		Predicted intracellular proteins	Endoplasmic reticulum (Supported)			(M5951)HALLMARK SPERMATOGENESIS	0.0	0.0	0.0	0.0	0.0	1.0	0.0	0.0	0.0	0.0	0.0	0.0	0.0	0.0	0.0	0.0	0.0	0.0	0.0	0.0
CHRM1	1128	symbol	H. sapiens	1128	H. sapiens	CHRM1	cholinergic receptor muscarinic 1	GO:0007207 phospholipase C-activating G protein-coupled acetylcholine receptor signaling pathway;GO:0046541 saliva secretion;GO:0007197 adenylate cyclase-inhibiting G protein-coupled acetylcholine receptor signaling pathway		G-protein coupled receptors:GPCRs excl olfactory receptors; FDA approved drug targets:Small molecule drugs		Cevimeline; Tramadol; Succinylcholine; Trospium; Oxyphenonium; Benzatropine; Ziprasidone; Disopyramide; Amitriptyline; Ipratropium; Olanzapine; Metixene; Terfenadine; Buclizine; Clozapine; Doxylamine; Trihexyphenidyl; Oxyphencyclimine; Procyclidine; Profenamine; Loxapine; Carbamoylcholine; Promazine; Hyoscyamine; Cyproheptadine; Meperidine; Imipramine; Methscopolamine bromide; Chlorpromazine; Gal…			1.0	0.0	0.0	1.0	0.0	0.0	1.0	0.0	1.0	1.0	1.0	0.0	0.0	1.0	0.0	0.0	0.0	0.0	0.0	0.0
UPK2	7379	symbol	H. sapiens	7379	H. sapiens	UPK2	uroplakin 2	GO:0030855 epithelial cell differentiation;GO:0060429 epithelium development;GO:0009888 tissue development		Transporters:Accessory Factors Involved in Transport					0.0	0.0	0.0	0.0	0.0	0.0	0.0	0.0	0.0	0.0	0.0	0.0	0.0	0.0	0.0	0.0	0.0	0.0	0.0	0.0
CD101	9398	symbol	H. sapiens	9398	H. sapiens	CD101	CD101 molecule	GO:0002763 positive regulation of myeloid leukocyte differentiation;GO:0045639 positive regulation of myeloid cell differentiation;GO:0002761 regulation of myeloid leukocyte differentiation		CD markers	Mitochondria (Uncertain)				0.0	0.0	0.0	0.0	0.0	1.0	0.0	0.0	0.0	0.0	0.0	0.0	0.0	0.0	0.0	0.0	0.0	0.0	0.0	0.0
SLC7A10	56301	symbol	H. sapiens	56301	H. sapiens	SLC7A10	solute carrier family 7 member 10	GO:0042941 D-alanine transport;GO:0042942 D-serine transport;GO:0042940 D-amino acid transport		Transporters:Electrochemical Potential-driven transporters	Nucleoli;Nucleoplasm (Uncertain)				0.0	0.0	0.0	0.0	0.0	0.0	0.0	0.0	0.0	0.0	0.0	0.0	0.0	0.0	0.0	0.0	0.0	0.0	0.0	0.0
LONRF1	91694	symbol	H. sapiens	91694	H. sapiens	LONRF1	LON peptidase N-terminal domain and ring finger 1	GO:0016567 protein ubiquitination;GO:0032446 protein modification by small protein conjugation;GO:0070647 protein modification by small protein conjugation or removal		Predicted intracellular proteins	Cytosol;Plasma membrane (Approved); Additional: Centrosome				0.0	0.0	0.0	0.0	0.0	1.0	0.0	0.0	0.0	0.0	0.0	0.0	0.0	0.0	0.0	0.0	0.0	0.0	0.0	0.0
NGFR	4804	symbol	H. sapiens	4804	H. sapiens	NGFR	nerve growth factor receptor	GO:0042488 positive regulation of odontogenesis of dentin-containing tooth;GO:0042482 positive regulation of odontogenesis;GO:0051799 negative regulation of hair follicle development		Predicted intracellular proteins; Cancer-related genes:Candidate cancer biomarkers; RAS pathway related proteins; CD markers	Nucleoplasm;Plasma membrane (Approved)		(M18895)SA TRKA RECEPTOR; (M187)PID TRKR PATHWAY; (M153)PID P75 NTR PATHWAY		0.0	0.0	1.0	0.0	0.0	0.0	0.0	0.0	1.0	0.0	0.0	0.0	0.0	1.0	1.0	0.0	0.0	0.0	0.0	0.0
EFHA2	286097	gene_synonym	H. sapiens	286097	H. sapiens	MICU3	mitochondrial calcium uptake family member 3	GO:0036444 calcium import into the mitochondrion;GO:0006851 mitochondrial calcium ion transmembrane transport;GO:0051560 mitochondrial calcium ion homeostasis		Predicted intracellular proteins					0.0	0.0	0.0	0.0	0.0	0.0	0.0	0.0	0.0	0.0	0.0	0.0	0.0	0.0	0.0	0.0	0.0	0.0	0.0	0.0
PSKH2	85481	symbol	H. sapiens	85481	H. sapiens	PSKH2	protein serine kinase H2	GO:0006468 protein phosphorylation;GO:0016310 phosphorylation;GO:0006796 phosphate-containing compound metabolic process	yes	ENZYME proteins:Transferases; Enzymes; Kinases:CAMK Ser/Thr protein kinases	Nucleoplasm (Approved); Additional: Cytosol;Nuclear bodies				0.0	0.0	0.0	0.0	0.0	0.0	0.0	0.0	0.0	0.0	0.0	0.0	0.0	0.0	0.0	0.0	0.0	0.0	0.0	0.0
F10	2159	symbol	H. sapiens	2159	H. sapiens	F10	coagulation factor X	GO:0051897 positive regulation of protein kinase B signaling;GO:0007596 blood coagulation;GO:0050817 coagulation		ENZYME proteins:Hydrolases; FDA approved drug targets:Small molecule drugs; Enzymes; Predicted secreted proteins; FDA approved drug targets:Biotech drugs; Candidate cardiovascular disease genes; Peptidases:Serine-type peptidases; Disease related genes; Human disease related genes:Cardiovascular diseases:Hematologic diseases		Antihemophilic factor, human recombinant; Coagulation factor VIIa Recombinant Human; Coagulation Factor IX (Recombinant); Fondaparinux; Heparin; Enoxaparin; gamma-carboxy-L-glutamic acid; 4-[(5-CHLOROINDOL-2-YL)SULFONYL]-2-(2-METHYLPROPYL)-1-[[5-(PYRIDIN-4-YL)PYRIMIDIN-2-YL]CARBONYL]PIPERAZINE; SSR-126517E; LY-517717; Rivaroxaban; Lanoteplase; Idraparinux; rNAPc2; Apixaban; Otamixaban; Eribaxaban…	(M169)PID INTEGRIN2 PATHWAY; (M3468)NABA ECM REGULATORS; (M5885)NABA MATRISOME ASSOCIATED	(M5946)HALLMARK COAGULATION; (M5921)HALLMARK COMPLEMENT; (M5934)HALLMARK XENOBIOTIC METABOLISM	0.0	0.0	0.0	0.0	0.0	0.0	0.0	0.0	0.0	0.0	0.0	0.0	0.0	0.0	0.0	0.0	1.0	0.0	0.0	0.0
ADAD2	161931	symbol	H. sapiens	161931	H. sapiens	ADAD2	adenosine deaminase domain containing 2	GO:0006382 adenosine to inosine editing;GO:0016553 base conversion or substitution editing;GO:0009451 RNA modification		Predicted intracellular proteins					0.0	0.0	0.0	0.0	0.0	0.0	0.0	0.0	0.0	0.0	0.0	0.0	0.0	0.0	0.0	0.0	0.0	0.0	0.0	0.0

## Sheet: Enrichment
GroupID	Category	Term	Description	LogP	Log(q-value)	InTerm_InList	Genes	Symbols
1_Summary	Reactome Gene Sets	R-HSA-388396	GPCR downstream signalling	-6.38757	-2.03878	26/633	799,1128,1129,2150,2832,2867,3678,3973,4159,4987,5021,5140,5173,5579,5999,7201,7253,9826,11245,11250,23533,23620,27198,57007,84033,84152,2099,4883,26493,480,490,64399,2565,7125,7134,7423,84502	CALCR,CHRM1,CHRM2,F2RL1,NPBWR2,FFAR2,ITGA5,LHCGR,MC3R,OPRL1,OXTR,PDE3B,PDYN,PRKCB,RGS4,TRHR,TSHR,ARHGEF11,GPR176,GPR45,PIK3R5,NTSR2,HCAR1,ACKR3,OBSCN,PPP1R1B,ESR1,NPR3,OR8B8,ATP1A4,ATP2B1,HHIP,GABRG1,TNNC2,TNNC1,VEGFB,JPH4
1_Member	Reactome Gene Sets	R-HSA-388396	GPCR downstream signalling	-6.38757	-2.03878	26/633	799,1128,1129,2150,2832,2867,3678,3973,4159,4987,5021,5140,5173,5579,5999,7201,7253,9826,11245,11250,23533,23620,27198,57007,84033,84152	CALCR,CHRM1,CHRM2,F2RL1,NPBWR2,FFAR2,ITGA5,LHCGR,MC3R,OPRL1,OXTR,PDE3B,PDYN,PRKCB,RGS4,TRHR,TSHR,ARHGEF11,GPR176,GPR45,PIK3R5,NTSR2,HCAR1,ACKR3,OBSCN,PPP1R1B
1_Member	GO Biological Processes	GO:0007200	phospholipase C-activating G protein-coupled receptor signaling pathway	-6.06564	-2.01788	10/100	1128,1129,2099,2150,3973,4159,4883,4987,7201,23620	CHRM1,CHRM2,ESR1,F2RL1,LHCGR,MC3R,NPR3,OPRL1,TRHR,NTSR2
1_Member	WikiPathways	WP455	GPCRs, class A rhodopsin-like	-5.63091	-1.83226	15/261	1128,1129,2150,2832,2867,3973,4159,4987,5021,7201,11250,23620,26493,27198,57007	CHRM1,CHRM2,F2RL1,NPBWR2,FFAR2,LHCGR,MC3R,OPRL1,OXTR,TRHR,GPR45,NTSR2,OR8B8,HCAR1,ACKR3
1_Member	Reactome Gene Sets	R-HSA-372790	Signaling by GPCR	-5.49067	-1.83226	26/708	799,1128,1129,2150,2832,2867,3678,3973,4159,4987,5021,5140,5173,5579,5999,7201,7253,9826,11245,11250,23533,23620,27198,57007,84033,84152	CALCR,CHRM1,CHRM2,F2RL1,NPBWR2,FFAR2,ITGA5,LHCGR,MC3R,OPRL1,OXTR,PDE3B,PDYN,PRKCB,RGS4,TRHR,TSHR,ARHGEF11,GPR176,GPR45,PIK3R5,NTSR2,HCAR1,ACKR3,OBSCN,PPP1R1B
1_Member	KEGG Pathway	hsa04024	cAMP signaling pathway	-4.38081	-1.25342	12/221	480,490,1128,1129,2867,3973,5021,5140,7253,27198,64399,84152	ATP1A4,ATP2B1,CHRM1,CHRM2,FFAR2,LHCGR,OXTR,PDE3B,TSHR,HCAR1,HHIP,PPP1R1B
1_Member	Reactome Gene Sets	R-HSA-373076	Class A/1 (Rhodopsin-like receptors)	-4.34694	-1.25342	15/335	1128,1129,2150,2832,2867,3973,4159,4987,5021,5173,7201,7253,23620,27198,57007	CHRM1,CHRM2,F2RL1,NPBWR2,FFAR2,LHCGR,MC3R,OPRL1,OXTR,PDYN,TRHR,TSHR,NTSR2,HCAR1,ACKR3
1_Member	WikiPathways	WP24	Peptide GPCRs	-4.18075	-1.2137	7/76	3973,4159,4987,5021,7201,7253,23620	LHCGR,MC3R,OPRL1,OXTR,TRHR,TSHR,NTSR2
1_Member	KEGG Pathway	hsa04080	Neuroactive ligand-receptor interaction	-3.4402	-0.781521	14/362	799,1128,1129,2150,2565,2832,3973,4159,4987,5021,5173,7201,7253,23620	CALCR,CHRM1,CHRM2,F2RL1,GABRG1,NPBWR2,LHCGR,MC3R,OPRL1,OXTR,PDYN,TRHR,TSHR,NTSR2
1_Member	Reactome Gene Sets	R-HSA-500792	GPCR ligand binding	-3.26857	-0.697932	16/467	799,1128,1129,2150,2832,2867,3973,4159,4987,5021,5173,7201,7253,23620,27198,57007	CALCR,CHRM1,CHRM2,F2RL1,NPBWR2,FFAR2,LHCGR,MC3R,OPRL1,OXTR,PDYN,TRHR,TSHR,NTSR2,HCAR1,ACKR3
1_Member	KEGG Pathway	hsa04020	Calcium signaling pathway	-2.84965	-0.473987	10/240	490,1128,1129,3973,5021,5579,7125,7134,7201,7423	ATP2B1,CHRM1,CHRM2,LHCGR,OXTR,PRKCB,TNNC2,TNNC1,TRHR,VEGFB
1_Member	Reactome Gene Sets	R-HSA-375276	Peptide ligand-binding receptors	-2.8299	-0.463376	9/201	2150,2832,4159,4987,5021,5173,7201,23620,57007	F2RL1,NPBWR2,MC3R,OPRL1,OXTR,PDYN,TRHR,NTSR2,ACKR3
1_Member	GO Biological Processes	GO:0007204	positive regulation of cytosolic calcium ion concentration	-2.26523	-0.237353	8/201	799,2099,2150,3973,4987,5021,57007,84502	CALCR,ESR1,F2RL1,LHCGR,OPRL1,OXTR,ACKR3,JPH4
2_Summary	GO Biological Processes	GO:0006366	transcription by RNA polymerase II	-5.4765	-1.83226	17/340	2099,3209,5316,5434,6873,6877,6921,7700,8805,9247,9971,11060,23633,51513,83741,123169,137735,2275,2972,57862,84152	ESR1,HOXA13,PKNOX1,POLR2E,TAF2,TAF5,ELOC,ZNF141,TRIM24,GCM2,NR1H4,WWP2,KPNA6,ETV7,TFAP2D,LEO1,ABRA,FHL3,BRF1,ZNF410,PPP1R1B
2_Member	GO Biological Processes	GO:0006366	transcription by RNA polymerase II	-5.4765	-1.83226	17/340	2099,3209,5316,5434,6873,6877,6921,7700,8805,9247,9971,11060,23633,51513,83741,123169,137735	ESR1,HOXA13,PKNOX1,POLR2E,TAF2,TAF5,ELOC,ZNF141,TRIM24,GCM2,NR1H4,WWP2,KPNA6,ETV7,TFAP2D,LEO1,ABRA
2_Member	GO Biological Processes	GO:0006351	DNA-templated transcription	-4.29571	-1.25017	21/595	2099,2275,2972,3209,5316,5434,6873,6877,6921,7700,8805,9247,9971,11060,23633,51513,57862,83741,84152,123169,137735	ESR1,FHL3,BRF1,HOXA13,PKNOX1,POLR2E,TAF2,TAF5,ELOC,ZNF141,TRIM24,GCM2,NR1H4,WWP2,KPNA6,ETV7,ZNF410,TFAP2D,PPP1R1B,LEO1,ABRA
2_Member	GO Biological Processes	GO:0097659	nucleic acid-templated transcription	-4.27499	-1.25017	21/597	2099,2275,2972,3209,5316,5434,6873,6877,6921,7700,8805,9247,9971,11060,23633,51513,57862,83741,84152,123169,137735	ESR1,FHL3,BRF1,HOXA13,PKNOX1,POLR2E,TAF2,TAF5,ELOC,ZNF141,TRIM24,GCM2,NR1H4,WWP2,KPNA6,ETV7,ZNF410,TFAP2D,PPP1R1B,LEO1,ABRA
2_Member	GO Biological Processes	GO:0032774	RNA biosynthetic process	-4.17294	-1.2137	21/607	2099,2275,2972,3209,5316,5434,6873,6877,6921,7700,8805,9247,9971,11060,23633,51513,57862,83741,84152,123169,137735	ESR1,FHL3,BRF1,HOXA13,PKNOX1,POLR2E,TAF2,TAF5,ELOC,ZNF141,TRIM24,GCM2,NR1H4,WWP2,KPNA6,ETV7,ZNF410,TFAP2D,PPP1R1B,LEO1,ABRA
3_Summary	Canonical Pathways	M167	PID AP1 PATHWAY	-5.4029	-1.83226	8/70	1278,1958,1997,2099,2355,3091,4502,7054,3973,4987,5021,5241,10273,361,1129,4208,5316,4804,11006	COL1A2,EGR1,ELF1,ESR1,FOSL2,HIF1A,MT2A,TH,LHCGR,OPRL1,OXTR,PGR,STUB1,AQP4,CHRM2,MEF2C,PKNOX1,NGFR,LILRB4
3_Member	Canonical Pathways	M167	PID AP1 PATHWAY	-5.4029	-1.83226	8/70	1278,1958,1997,2099,2355,3091,4502,7054	COL1A2,EGR1,ELF1,ESR1,FOSL2,HIF1A,MT2A,TH
3_Member	GO Biological Processes	GO:0046886	positive regulation of hormone biosynthetic process	-3.59303	-0.846303	3/10	1958,3091,3973	EGR1,HIF1A,LHCGR
3_Member	GO Biological Processes	GO:0042698	ovulation cycle	-3.51998	-0.822918	6/69	1958,2099,3973,4987,5021,5241	EGR1,ESR1,LHCGR,OPRL1,OXTR,PGR
3_Member	GO Biological Processes	GO:0032352	positive regulation of hormone metabolic process	-3.03551	-0.578814	3/15	1958,3091,3973	EGR1,HIF1A,LHCGR
3_Member	GO Biological Processes	GO:0032350	regulation of hormone metabolic process	-2.76856	-0.427321	4/39	1958,3091,3973,10273	EGR1,HIF1A,LHCGR,STUB1
3_Member	GO Biological Processes	GO:0046885	regulation of hormone biosynthetic process	-2.3742	-0.28353	3/25	1958,3091,3973	EGR1,HIF1A,LHCGR
3_Member	WikiPathways	WP706	Sudden infant death syndrome (SIDS) susceptibility pathways	-2.25981	-0.237353	7/160	361,1129,1958,3091,4208,5316,7054	AQP4,CHRM2,EGR1,HIF1A,MEF2C,PKNOX1,TH
3_Member	WikiPathways	WP34	Ovarian infertility	-2.06995	-0.184666	3/32	1958,3973,5241	EGR1,LHCGR,PGR
3_Member	GO Biological Processes	GO:1902893	regulation of miRNA transcription	-2.06451	-0.184666	4/61	1958,3091,4804,11006	EGR1,HIF1A,NGFR,LILRB4
4_Summary	GO Biological Processes	GO:0050890	cognition	-5.29281	-1.78912	16/314	1128,3091,3122,3678,3973,4208,4987,5021,5621,7054,9378,25978,55450,64478,84152,84502,92,321,460,1958,2059,4159,11245,130507,5999	CHRM1,HIF1A,HLA-DRA,ITGA5,LHCGR,MEF2C,OPRL1,OXTR,PRNP,TH,NRXN1,CHMP2B,CAMK2N1,CSMD1,PPP1R1B,JPH4,ACVR2A,APBA2,ASTN1,EGR1,EPS8,MC3R,GPR176,UBR3,RGS4
4_Member	GO Biological Processes	GO:0050890	cognition	-5.29281	-1.78912	16/314	1128,3091,3122,3678,3973,4208,4987,5021,5621,7054,9378,25978,55450,64478,84152,84502	CHRM1,HIF1A,HLA-DRA,ITGA5,LHCGR,MEF2C,OPRL1,OXTR,PRNP,TH,NRXN1,CHMP2B,CAMK2N1,CSMD1,PPP1R1B,JPH4
4_Member	GO Biological Processes	GO:0007610	behavior	-3.84425	-1.0006	20/594	92,321,460,1958,2059,3091,3678,4159,4208,4987,5021,5621,7054,9378,11245,55450,64478,84152,84502,130507	ACVR2A,APBA2,ASTN1,EGR1,EPS8,HIF1A,ITGA5,MC3R,MEF2C,OPRL1,OXTR,PRNP,TH,NRXN1,GPR176,CAMK2N1,CSMD1,PPP1R1B,JPH4,UBR3
4_Member	GO Biological Processes	GO:0007611	learning or memory	-3.51891	-0.822918	12/273	3091,3678,4208,4987,5021,5621,7054,9378,55450,64478,84152,84502	HIF1A,ITGA5,MEF2C,OPRL1,OXTR,PRNP,TH,NRXN1,CAMK2N1,CSMD1,PPP1R1B,JPH4
4_Member	GO Biological Processes	GO:0001975	response to amphetamine	-3.20534	-0.676096	4/30	5021,5999,7054,84152	OXTR,RGS4,TH,PPP1R1B
4_Member	GO Biological Processes	GO:0044849	estrous cycle	-3.12817	-0.630632	3/14	1958,4987,5021	EGR1,OPRL1,OXTR
4_Member	GO Biological Processes	GO:0007617	mating behavior	-3.04477	-0.578814	4/33	92,5021,7054,84152	ACVR2A,OXTR,TH,PPP1R1B
4_Member	GO Biological Processes	GO:0019098	reproductive behavior	-2.72729	-0.415992	4/40	92,5021,7054,84152	ACVR2A,OXTR,TH,PPP1R1B
4_Member	GO Biological Processes	GO:0014075	response to amine	-2.5734	-0.354943	4/44	5021,5999,7054,84152	OXTR,RGS4,TH,PPP1R1B
4_Member	GO Biological Processes	GO:0007612	learning	-2.41173	-0.290824	7/150	3091,4987,7054,9378,64478,84152,84502	HIF1A,OPRL1,TH,NRXN1,CSMD1,PPP1R1B,JPH4
4_Member	GO Biological Processes	GO:0007613	memory	-2.27915	-0.237353	6/120	3678,5021,5621,7054,55450,64478	ITGA5,OXTR,PRNP,TH,CAMK2N1,CSMD1
4_Member	GO Biological Processes	GO:0042755	eating behavior	-2.03276	-0.172524	3/33	4987,5021,7054	OPRL1,OXTR,TH
5_Summary	GO Biological Processes	GO:0098609	cell-cell adhesion	-4.92197	-1.49309	21/539	361,460,1002,3678,3680,3682,4099,5068,5792,7082,8642,9071,9073,9378,22918,26999,27255,57863,64881,65217,84033,1462,3122,7408	AQP4,ASTN1,CDH4,ITGA5,ITGA9,ITGAE,MAG,REG3A,PTPRF,TJP1,DCHS1,CLDN10,CLDN8,NRXN1,CD93,CYFIP2,CNTN6,CADM3,PCDH20,PCDH15,OBSCN,VCAN,HLA-DRA,VASP
5_Member	GO Biological Processes	GO:0098609	cell-cell adhesion	-4.92197	-1.49309	21/539	361,460,1002,3678,3680,3682,4099,5068,5792,7082,8642,9071,9073,9378,22918,26999,27255,57863,64881,65217,84033	AQP4,ASTN1,CDH4,ITGA5,ITGA9,ITGAE,MAG,REG3A,PTPRF,TJP1,DCHS1,CLDN10,CLDN8,NRXN1,CD93,CYFIP2,CNTN6,CADM3,PCDH20,PCDH15,OBSCN
5_Member	KEGG Pathway	hsa04514	Cell adhesion molecules	-4.32026	-1.25022	10/157	1002,1462,3122,3680,4099,5792,9071,9073,9378,57863	CDH4,VCAN,HLA-DRA,ITGA9,MAG,PTPRF,CLDN10,CLDN8,NRXN1,CADM3
5_Member	GO Biological Processes	GO:0098742	cell-cell adhesion via plasma-membrane adhesion molecules	-3.65154	-0.891054	12/264	1002,3678,4099,5068,5792,8642,9071,9073,27255,57863,64881,65217	CDH4,ITGA5,MAG,REG3A,PTPRF,DCHS1,CLDN10,CLDN8,CNTN6,CADM3,PCDH20,PCDH15
5_Member	GO Biological Processes	GO:0007157	heterophilic cell-cell adhesion via plasma membrane cell adhesion molecules	-3.25493	-0.693405	5/51	1002,3678,5068,8642,57863	CDH4,ITGA5,REG3A,DCHS1,CADM3
5_Member	Reactome Gene Sets	R-HSA-446728	Cell junction organization	-2.14409	-0.202148	5/91	1002,7408,9071,9073,57863	CDH4,VASP,CLDN10,CLDN8,CADM3
6_Summary	Reactome Gene Sets	R-HSA-1280218	Adaptive Immune System	-4.85983	-1.49309	26/769	972,1075,1211,1278,1514,3122,3835,5579,5696,6478,6921,7408,8651,8945,9341,9398,9437,10273,10384,11006,11059,23547,91694,114088,197131,223082,1047,8507,10973,11060,84447,130507,8805,27342,57617,123169,135644,339976,9958,25978,5905,23016	CD74,CTSC,CLTA,COL1A2,CTSL,HLA-DRA,KIF22,PRKCB,PSMB8,SIAH2,ELOC,VASP,SOCS1,BTRC,VAMP3,CD101,NCR1,STUB1,BTN3A3,LILRB4,WWP1,LILRA4,LONRF1,TRIM9,UBR1,ZNRF2,CLGN,ENC1,ASCC3,WWP2,SYVN1,UBR3,TRIM24,RABGEF1,VPS18,LEO1,TRIM40,TRIML1,USP15,CHMP2B,RANGAP1,EXOSC7
6_Member	Reactome Gene Sets	R-HSA-1280218	Adaptive Immune System	-4.85983	-1.49309	26/769	972,1075,1211,1278,1514,3122,3835,5579,5696,6478,6921,7408,8651,8945,9341,9398,9437,10273,10384,11006,11059,23547,91694,114088,197131,223082	CD74,CTSC,CLTA,COL1A2,CTSL,HLA-DRA,KIF22,PRKCB,PSMB8,SIAH2,ELOC,VASP,SOCS1,BTRC,VAMP3,CD101,NCR1,STUB1,BTN3A3,LILRB4,WWP1,LILRA4,LONRF1,TRIM9,UBR1,ZNRF2
6_Member	GO Biological Processes	GO:0010498	proteasomal protein catabolic process	-3.27698	-0.69904	14/376	1047,5696,6478,8507,8945,10273,10973,11059,11060,84447,114088,130507,197131,223082	CLGN,PSMB8,SIAH2,ENC1,BTRC,STUB1,ASCC3,WWP1,WWP2,SYVN1,TRIM9,UBR3,UBR1,ZNRF2
6_Member	GO Biological Processes	GO:0016567	protein ubiquitination	-3.09795	-0.612833	20/680	6478,6921,8507,8651,8805,8945,10273,11059,11060,27342,57617,84447,91694,114088,123169,130507,135644,197131,223082,339976	SIAH2,ELOC,ENC1,SOCS1,TRIM24,BTRC,STUB1,WWP1,WWP2,RABGEF1,VPS18,SYVN1,LONRF1,TRIM9,LEO1,UBR3,TRIM40,UBR1,ZNRF2,TRIML1
6_Member	GO Biological Processes	GO:0051603	proteolysis involved in protein catabolic process	-3.00184	-0.556134	19/642	1047,1075,1514,5696,6478,6921,8507,8945,9958,10273,10973,11059,11060,25978,84447,114088,130507,197131,223082	CLGN,CTSC,CTSL,PSMB8,SIAH2,ELOC,ENC1,BTRC,USP15,STUB1,ASCC3,WWP1,WWP2,CHMP2B,SYVN1,TRIM9,UBR3,UBR1,ZNRF2
6_Member	GO Biological Processes	GO:0032446	protein modification by small protein conjugation	-2.96432	-0.539145	21/749	5905,6478,6921,8507,8651,8805,8945,10273,11059,11060,27342,57617,84447,91694,114088,123169,130507,135644,197131,223082,339976	RANGAP1,SIAH2,ELOC,ENC1,SOCS1,TRIM24,BTRC,STUB1,WWP1,WWP2,RABGEF1,VPS18,SYVN1,LONRF1,TRIM9,LEO1,UBR3,TRIM40,UBR1,ZNRF2,TRIML1
6_Member	Reactome Gene Sets	R-HSA-983169	Class I MHC mediated antigen processing & presentation	-2.74324	-0.419752	13/381	1514,5696,6478,6921,8651,8945,9341,10273,11059,91694,114088,197131,223082	CTSL,PSMB8,SIAH2,ELOC,SOCS1,BTRC,VAMP3,STUB1,WWP1,LONRF1,TRIM9,UBR1,ZNRF2
6_Member	GO Biological Processes	GO:0043161	proteasome-mediated ubiquitin-dependent protein catabolic process	-2.64141	-0.378982	12/345	1047,6478,8945,10273,10973,11059,11060,84447,114088,130507,197131,223082	CLGN,SIAH2,BTRC,STUB1,ASCC3,WWP1,WWP2,SYVN1,TRIM9,UBR3,UBR1,ZNRF2
6_Member	GO Biological Processes	GO:0030163	protein catabolic process	-2.61073	-0.365741	20/748	1047,1075,1514,5696,6478,6921,8507,8805,8945,9958,10273,10973,11059,11060,25978,84447,114088,130507,197131,223082	CLGN,CTSC,CTSL,PSMB8,SIAH2,ELOC,ENC1,TRIM24,BTRC,USP15,STUB1,ASCC3,WWP1,WWP2,CHMP2B,SYVN1,TRIM9,UBR3,UBR1,ZNRF2
6_Member	KEGG Pathway	hsa04120	Ubiquitin mediated proteolysis	-2.54325	-0.332735	7/142	6921,8651,8945,10273,11059,11060,84447	ELOC,SOCS1,BTRC,STUB1,WWP1,WWP2,SYVN1
6_Member	Reactome Gene Sets	R-HSA-983168	Antigen processing: Ubiquitination & Proteasome degradation	-2.54165	-0.332735	11/309	5696,6478,6921,8651,8945,10273,11059,91694,114088,197131,223082	PSMB8,SIAH2,ELOC,SOCS1,BTRC,STUB1,WWP1,LONRF1,TRIM9,UBR1,ZNRF2
6_Member	GO Biological Processes	GO:0043632	modification-dependent macromolecule catabolic process	-2.23064	-0.226972	16/593	1047,6478,6921,8945,9958,10273,10973,11059,11060,23016,25978,84447,114088,130507,197131,223082	CLGN,SIAH2,ELOC,BTRC,USP15,STUB1,ASCC3,WWP1,WWP2,EXOSC7,CHMP2B,SYVN1,TRIM9,UBR3,UBR1,ZNRF2
6_Member	GO Biological Processes	GO:0006511	ubiquitin-dependent protein catabolic process	-2.02393	-0.168733	15/571	1047,6478,6921,8945,9958,10273,10973,11059,11060,25978,84447,114088,130507,197131,223082	CLGN,SIAH2,ELOC,BTRC,USP15,STUB1,ASCC3,WWP1,WWP2,CHMP2B,SYVN1,TRIM9,UBR3,UBR1,ZNRF2
7_Summary	GO Biological Processes	GO:0007188	adenylate cyclase-modulating G protein-coupled receptor signaling pathway	-4.84188	-1.49309	13/232	799,1113,1128,1129,3973,4159,4883,4987,6014,7253,11245,27201,283383,3678,5140,11250,64180	CALCR,CHGA,CHRM1,CHRM2,LHCGR,MC3R,NPR3,OPRL1,RIT2,TSHR,GPR176,GPR78,ADGRD1,ITGA5,PDE3B,GPR45,DPEP3
7_Member	GO Biological Processes	GO:0007188	adenylate cyclase-modulating G protein-coupled receptor signaling pathway	-4.84188	-1.49309	13/232	799,1113,1128,1129,3973,4159,4883,4987,6014,7253,11245,27201,283383	CALCR,CHGA,CHRM1,CHRM2,LHCGR,MC3R,NPR3,OPRL1,RIT2,TSHR,GPR176,GPR78,ADGRD1
7_Member	GO Biological Processes	GO:0007189	adenylate cyclase-activating G protein-coupled receptor signaling pathway	-3.18904	-0.672755	8/143	799,1113,3973,4159,6014,7253,27201,283383	CALCR,CHGA,LHCGR,MC3R,RIT2,TSHR,GPR78,ADGRD1
7_Member	Reactome Gene Sets	R-HSA-418555	G alpha (s) signalling events	-2.92559	-0.516317	8/157	799,3678,3973,4159,5140,7253,11245,11250	CALCR,ITGA5,LHCGR,MC3R,PDE3B,TSHR,GPR176,GPR45
7_Member	GO Biological Processes	GO:0007187	G protein-coupled receptor signaling pathway, coupled to cyclic nucleotide second messenger	-2.71557	-0.415992	5/67	1128,1129,3973,4159,7253	CHRM1,CHRM2,LHCGR,MC3R,TSHR
7_Member	Reactome Gene Sets	R-HSA-9662851	Anti-inflammatory response favouring Leishmania parasite infection	-2.1336	-0.202148	7/169	799,3973,4159,7253,11245,11250,64180	CALCR,LHCGR,MC3R,TSHR,GPR176,GPR45,DPEP3
7_Member	Reactome Gene Sets	R-HSA-9664433	Leishmania parasite growth and survival	-2.1336	-0.202148	7/169	799,3973,4159,7253,11245,11250,64180	CALCR,LHCGR,MC3R,TSHR,GPR176,GPR45,DPEP3
7_Member	Reactome Gene Sets	R-HSA-9660821	ADORA2B mediated anti-inflammatory cytokines production	-2.05189	-0.178187	6/134	799,3973,4159,7253,11245,11250	CALCR,LHCGR,MC3R,TSHR,GPR176,GPR45
8_Summary	Reactome Gene Sets	R-HSA-397014	Muscle contraction	-4.70127	-1.39388	12/205	480,490,800,2259,7125,7134,7136,29895,30820,59285,80333,140465	ATP1A4,ATP2B1,CALD1,FGF14,TNNC2,TNNC1,TNNI2,MYL11,KCNIP1,CACNG6,KCNIP4,MYL6B
8_Member	Reactome Gene Sets	R-HSA-397014	Muscle contraction	-4.70127	-1.39388	12/205	480,490,800,2259,7125,7134,7136,29895,30820,59285,80333,140465	ATP1A4,ATP2B1,CALD1,FGF14,TNNC2,TNNC1,TNNI2,MYL11,KCNIP1,CACNG6,KCNIP4,MYL6B
8_Member	Reactome Gene Sets	R-HSA-5576891	Cardiac conduction	-2.08241	-0.184666	6/132	480,490,2259,30820,59285,80333	ATP1A4,ATP2B1,FGF14,KCNIP1,CACNG6,KCNIP4
9_Summary	Reactome Gene Sets	R-HSA-9006934	Signaling by Receptor Tyrosine Kinases	-4.62374	-1.37909	20/521	1211,1278,1289,1301,1958,2099,3091,4208,5140,5241,5434,5579,5867,6014,6457,7423,8651,10273,11059,26999,1128,1129,2259,3678,3680,3682,4804,8115,23533,800,1948,3209,5316,11174,57007,118856	CLTA,COL1A2,COL5A1,COL11A1,EGR1,ESR1,HIF1A,MEF2C,PDE3B,PGR,POLR2E,PRKCB,RAB4A,RIT2,SH3GL3,VEGFB,SOCS1,STUB1,WWP1,CYFIP2,CHRM1,CHRM2,FGF14,ITGA5,ITGA9,ITGAE,NGFR,TCL1A,PIK3R5,CALD1,EFNB2,HOXA13,PKNOX1,ADAMTS6,ACKR3,MMP21
9_Member	Reactome Gene Sets	R-HSA-9006934	Signaling by Receptor Tyrosine Kinases	-4.62374	-1.37909	20/521	1211,1278,1289,1301,1958,2099,3091,4208,5140,5241,5434,5579,5867,6014,6457,7423,8651,10273,11059,26999	CLTA,COL1A2,COL5A1,COL11A1,EGR1,ESR1,HIF1A,MEF2C,PDE3B,PGR,POLR2E,PRKCB,RAB4A,RIT2,SH3GL3,VEGFB,SOCS1,STUB1,WWP1,CYFIP2
9_Member	WikiPathways	WP3932	Focal adhesion: PI3K-Akt-mTOR-signaling pathway	-4.25653	-1.25017	14/302	1128,1129,1278,1289,1301,2259,3091,3678,3680,3682,4804,7423,8115,23533	CHRM1,CHRM2,COL1A2,COL5A1,COL11A1,FGF14,HIF1A,ITGA5,ITGA9,ITGAE,NGFR,VEGFB,TCL1A,PIK3R5
9_Member	GO Biological Processes	GO:0001568	blood vessel development	-2.89412	-0.502978	16/507	800,1278,1289,1948,1958,3091,3209,3678,4208,4804,5140,5316,7423,11174,57007,118856	CALD1,COL1A2,COL5A1,EFNB2,EGR1,HIF1A,HOXA13,ITGA5,MEF2C,NGFR,PDE3B,PKNOX1,VEGFB,ADAMTS6,ACKR3,MMP21
9_Member	GO Biological Processes	GO:0001944	vasculature development	-2.7157	-0.415992	16/528	800,1278,1289,1948,1958,3091,3209,3678,4208,4804,5140,5316,7423,11174,57007,118856	CALD1,COL1A2,COL5A1,EFNB2,EGR1,HIF1A,HOXA13,ITGA5,MEF2C,NGFR,PDE3B,PKNOX1,VEGFB,ADAMTS6,ACKR3,MMP21
10_Summary	GO Biological Processes	GO:0051051	negative regulation of transport	-4.61394	-1.37909	19/479	972,1113,1408,2042,4043,4987,5021,5579,5905,5999,6457,9341,11060,23779,27342,55691,55917,64240,130507,321,1129,2150,2181,2867,3091,3996,4208,9971,57617,148281,286676,1128,3973,4883,9378,57829,90332,480,490	CD74,CHGA,CRY2,EPHA3,LRPAP1,OPRL1,OXTR,PRKCB,RANGAP1,RGS4,SH3GL3,VAMP3,WWP2,ARHGAP8,RABGEF1,FRMD4A,CTTNBP2NL,ABCG5,UBR3,APBA2,CHRM2,F2RL1,ACSL3,FFAR2,HIF1A,LLGL1,MEF2C,NR1H4,VPS18,SYT6,ILDR1,CHRM1,LHCGR,NPR3,NRXN1,ZP4,EXOC3L2,ATP1A4,ATP2B1
10_Member	GO Biological Processes	GO:0051051	negative regulation of transport	-4.61394	-1.37909	19/479	972,1113,1408,2042,4043,4987,5021,5579,5905,5999,6457,9341,11060,23779,27342,55691,55917,64240,130507	CD74,CHGA,CRY2,EPHA3,LRPAP1,OPRL1,OXTR,PRKCB,RANGAP1,RGS4,SH3GL3,VAMP3,WWP2,ARHGAP8,RABGEF1,FRMD4A,CTTNBP2NL,ABCG5,UBR3
10_Member	GO Biological Processes	GO:0051046	regulation of secretion	-4.01494	-1.14067	21/623	321,972,1113,1129,1408,2150,2181,2867,3091,3996,4208,4987,5021,5579,9341,9971,27342,55691,57617,148281,286676	APBA2,CD74,CHGA,CHRM2,CRY2,F2RL1,ACSL3,FFAR2,HIF1A,LLGL1,MEF2C,OPRL1,OXTR,PRKCB,VAMP3,NR1H4,RABGEF1,FRMD4A,VPS18,SYT6,ILDR1
10_Member	GO Biological Processes	GO:1903530	regulation of secretion by cell	-3.22539	-0.682783	18/566	321,1113,1129,1408,2150,2867,3091,3996,4208,5021,5579,9341,9971,27342,55691,57617,148281,286676	APBA2,CHGA,CHRM2,CRY2,F2RL1,FFAR2,HIF1A,LLGL1,MEF2C,OXTR,PRKCB,VAMP3,NR1H4,RABGEF1,FRMD4A,VPS18,SYT6,ILDR1
10_Member	GO Biological Processes	GO:0046903	secretion	-2.38182	-0.28353	15/520	1113,1128,3091,3973,3996,4883,5021,9341,9378,27342,57617,57829,90332,148281,286676	CHGA,CHRM1,HIF1A,LHCGR,LLGL1,NPR3,OXTR,VAMP3,NRXN1,RABGEF1,VPS18,ZP4,EXOC3L2,SYT6,ILDR1
10_Member	GO Biological Processes	GO:0140352	export from cell	-2.06364	-0.184666	13/460	480,490,1113,3091,3996,9341,9378,27342,57617,57829,90332,148281,286676	ATP1A4,ATP2B1,CHGA,HIF1A,LLGL1,VAMP3,NRXN1,RABGEF1,VPS18,ZP4,EXOC3L2,SYT6,ILDR1
10_Member	GO Biological Processes	GO:0051048	negative regulation of secretion	-2.05444	-0.178409	7/175	972,1113,1408,5021,9341,27342,55691	CD74,CHGA,CRY2,OXTR,VAMP3,RABGEF1,FRMD4A
11_Summary	GO Biological Processes	GO:0043269	regulation of ion transport	-4.45037	-1.25342	24/718	490,799,1128,1408,2040,2259,3973,4208,4987,5021,5621,5957,5999,9071,11060,30820,59285,80333,84502,115352,130507,146395,148281,347732,5579,10776,55917	ATP2B1,CALCR,CHRM1,CRY2,STOM,FGF14,LHCGR,MEF2C,OPRL1,OXTR,PRNP,RCVRN,RGS4,CLDN10,WWP2,KCNIP1,CACNG6,KCNIP4,JPH4,FCRL3,UBR3,GSG1L,SYT6,CATSPER3,PRKCB,ARPP19,CTTNBP2NL
11_Member	GO Biological Processes	GO:0043269	regulation of ion transport	-4.45037	-1.25342	24/718	490,799,1128,1408,2040,2259,3973,4208,4987,5021,5621,5957,5999,9071,11060,30820,59285,80333,84502,115352,130507,146395,148281,347732	ATP2B1,CALCR,CHRM1,CRY2,STOM,FGF14,LHCGR,MEF2C,OPRL1,OXTR,PRNP,RCVRN,RGS4,CLDN10,WWP2,KCNIP1,CACNG6,KCNIP4,JPH4,FCRL3,UBR3,GSG1L,SYT6,CATSPER3
11_Member	GO Biological Processes	GO:0010959	regulation of metal ion transport	-3.74145	-0.948957	16/423	490,799,2040,2259,3973,4987,5621,5957,5999,11060,30820,59285,80333,84502,115352,130507	ATP2B1,CALCR,STOM,FGF14,LHCGR,OPRL1,PRNP,RCVRN,RGS4,WWP2,KCNIP1,CACNG6,KCNIP4,JPH4,FCRL3,UBR3
11_Member	GO Biological Processes	GO:1904062	regulation of cation transmembrane transport	-3.5729	-0.836896	15/394	799,2040,2259,3973,4208,4987,5621,5999,11060,30820,59285,80333,84502,130507,146395	CALCR,STOM,FGF14,LHCGR,MEF2C,OPRL1,PRNP,RGS4,WWP2,KCNIP1,CACNG6,KCNIP4,JPH4,UBR3,GSG1L
11_Member	GO Biological Processes	GO:0034762	regulation of transmembrane transport	-3.19666	-0.673946	19/618	799,2040,2259,3973,4208,4987,5579,5621,5999,10776,11060,30820,55917,59285,80333,84502,130507,146395,347732	CALCR,STOM,FGF14,LHCGR,MEF2C,OPRL1,PRKCB,PRNP,RGS4,ARPP19,WWP2,KCNIP1,CTTNBP2NL,CACNG6,KCNIP4,JPH4,UBR3,GSG1L,CATSPER3
11_Member	GO Biological Processes	GO:0051924	regulation of calcium ion transport	-3.02762	-0.576454	11/268	490,799,3973,4987,5621,5957,5999,59285,84502,115352,130507	ATP2B1,CALCR,LHCGR,OPRL1,PRNP,RCVRN,RGS4,CACNG6,JPH4,FCRL3,UBR3
11_Member	GO Biological Processes	GO:0034765	regulation of ion transmembrane transport	-2.7823	-0.43351	16/520	799,2040,2259,3973,4208,4987,5621,5999,11060,30820,59285,80333,84502,130507,146395,347732	CALCR,STOM,FGF14,LHCGR,MEF2C,OPRL1,PRNP,RGS4,WWP2,KCNIP1,CACNG6,KCNIP4,JPH4,UBR3,GSG1L,CATSPER3
12_Summary	GO Biological Processes	GO:0071345	cellular response to cytokine stimulus	-4.41238	-1.25342	24/722	361,972,1958,2059,3091,3568,3600,4502,6217,7791,8115,8651,9341,9750,10963,11006,23547,27342,55504,55647,57007,115361,163351,286676,684,3122,5696	AQP4,CD74,EGR1,EPS8,HIF1A,IL5RA,IL15,MT2A,RPS16,ZYX,TCL1A,SOCS1,VAMP3,RIPOR2,STIP1,LILRB4,LILRA4,RABGEF1,TNFRSF19,RAB20,ACKR3,GBP4,GBP6,ILDR1,BST2,HLA-DRA,PSMB8
12_Member	GO Biological Processes	GO:0071345	cellular response to cytokine stimulus	-4.41238	-1.25342	24/722	361,972,1958,2059,3091,3568,3600,4502,6217,7791,8115,8651,9341,9750,10963,11006,23547,27342,55504,55647,57007,115361,163351,286676	AQP4,CD74,EGR1,EPS8,HIF1A,IL5RA,IL15,MT2A,RPS16,ZYX,TCL1A,SOCS1,VAMP3,RIPOR2,STIP1,LILRB4,LILRA4,RABGEF1,TNFRSF19,RAB20,ACKR3,GBP4,GBP6,ILDR1
12_Member	GO Biological Processes	GO:0034341	response to interferon-gamma	-3.5568	-0.831254	8/126	361,684,972,7791,9341,55647,115361,163351	AQP4,BST2,CD74,ZYX,VAMP3,RAB20,GBP4,GBP6
12_Member	GO Biological Processes	GO:0071346	cellular response to interferon-gamma	-2.58477	-0.361827	6/104	361,7791,9341,55647,115361,163351	AQP4,ZYX,VAMP3,RAB20,GBP4,GBP6
12_Member	Reactome Gene Sets	R-HSA-913531	Interferon Signaling	-2.278	-0.237353	8/200	684,1958,3122,4502,5696,8651,115361,163351	BST2,EGR1,HLA-DRA,MT2A,PSMB8,SOCS1,GBP4,GBP6
12_Member	Reactome Gene Sets	R-HSA-877300	Interferon gamma signaling	-2.12444	-0.19889	5/92	3122,4502,8651,115361,163351	HLA-DRA,MT2A,SOCS1,GBP4,GBP6
13_Summary	GO Biological Processes	GO:0060627	regulation of vesicle-mediated transport	-4.36126	-1.25342	20/544	321,1129,1948,2042,2150,2181,2219,2220,3600,4043,5579,5867,6014,6457,23779,27342,57617,85439,146395,148281	APBA2,CHRM2,EFNB2,EPHA3,F2RL1,ACSL3,FCN1,FCN2,IL15,LRPAP1,PRKCB,RAB4A,RIT2,SH3GL3,ARHGAP8,RABGEF1,VPS18,STON2,GSG1L,SYT6
13_Member	GO Biological Processes	GO:0060627	regulation of vesicle-mediated transport	-4.36126	-1.25342	20/544	321,1129,1948,2042,2150,2181,2219,2220,3600,4043,5579,5867,6014,6457,23779,27342,57617,85439,146395,148281	APBA2,CHRM2,EFNB2,EPHA3,F2RL1,ACSL3,FCN1,FCN2,IL15,LRPAP1,PRKCB,RAB4A,RIT2,SH3GL3,ARHGAP8,RABGEF1,VPS18,STON2,GSG1L,SYT6
13_Member	GO Biological Processes	GO:0030100	regulation of endocytosis	-3.30742	-0.710153	10/209	1948,2042,2150,4043,5867,6014,6457,27342,85439,146395	EFNB2,EPHA3,F2RL1,LRPAP1,RAB4A,RIT2,SH3GL3,RABGEF1,STON2,GSG1L
13_Member	GO Biological Processes	GO:0045806	negative regulation of endocytosis	-2.19478	-0.207721	4/56	2042,4043,6457,27342	EPHA3,LRPAP1,SH3GL3,RABGEF1
14_Summary	GO Biological Processes	GO:0048511	rhythmic process	-4.15899	-1.2137	13/270	1408,1958,2099,3973,4159,4804,4987,5021,5241,6478,7054,8945,11245,1128	CRY2,EGR1,ESR1,LHCGR,MC3R,NGFR,OPRL1,OXTR,PGR,SIAH2,TH,BTRC,GPR176,CHRM1
14_Member	GO Biological Processes	GO:0048511	rhythmic process	-4.15899	-1.2137	13/270	1408,1958,2099,3973,4159,4804,4987,5021,5241,6478,7054,8945,11245	CRY2,EGR1,ESR1,LHCGR,MC3R,NGFR,OPRL1,OXTR,PGR,SIAH2,TH,BTRC,GPR176
14_Member	GO Biological Processes	GO:0048512	circadian behavior	-3.66435	-0.891054	4/23	1958,4159,7054,11245	EGR1,MC3R,TH,GPR176
14_Member	GO Biological Processes	GO:0007622	rhythmic behavior	-3.5185	-0.822918	4/25	1958,4159,7054,11245	EGR1,MC3R,TH,GPR176
14_Member	WikiPathways	WP3594	Circadian rhythm genes	-2.26523	-0.237353	8/201	1128,1408,1958,4159,4804,4987,7054,8945	CHRM1,CRY2,EGR1,MC3R,NGFR,OPRL1,TH,BTRC
14_Member	GO Biological Processes	GO:0007623	circadian rhythm	-2.02198	-0.168733	6/136	1408,1958,4159,4804,7054,11245	CRY2,EGR1,MC3R,NGFR,TH,GPR176
15_Summary	GO Biological Processes	GO:0048729	tissue morphogenesis	-4.13565	-1.2137	20/565	1289,1301,1948,2099,3091,3209,3678,4208,4771,4804,5241,7134,7408,8642,8945,9420,29895,64399,64478,388389,92,972,1958,2150,2804,3600,4883,8805,9212,10973,195814,800,5140,5316,7423,57007	COL5A1,COL11A1,EFNB2,ESR1,HIF1A,HOXA13,ITGA5,MEF2C,NF2,NGFR,PGR,TNNC1,VASP,DCHS1,BTRC,CYP7B1,MYL11,HHIP,CSMD1,CCDC103,ACVR2A,CD74,EGR1,F2RL1,GOLGB1,IL15,NPR3,TRIM24,AURKB,ASCC3,SDR16C5,CALD1,PDE3B,PKNOX1,VEGFB,ACKR3
15_Member	GO Biological Processes	GO:0048729	tissue morphogenesis	-4.13565	-1.2137	20/565	1289,1301,1948,2099,3091,3209,3678,4208,4771,4804,5241,7134,7408,8642,8945,9420,29895,64399,64478,388389	COL5A1,COL11A1,EFNB2,ESR1,HIF1A,HOXA13,ITGA5,MEF2C,NF2,NGFR,PGR,TNNC1,VASP,DCHS1,BTRC,CYP7B1,MYL11,HHIP,CSMD1,CCDC103
15_Member	GO Biological Processes	GO:0002009	morphogenesis of an epithelium	-3.41154	-0.761718	16/453	1289,1948,2099,3091,3209,3678,4208,4804,5241,7408,8642,8945,9420,64399,64478,388389	COL5A1,EFNB2,ESR1,HIF1A,HOXA13,ITGA5,MEF2C,NGFR,PGR,VASP,DCHS1,BTRC,CYP7B1,HHIP,CSMD1,CCDC103
15_Member	GO Biological Processes	GO:0008283	cell population proliferation	-3.35192	-0.719133	21/698	92,972,1948,1958,2099,2150,2804,3091,3600,4208,4771,4804,4883,8642,8805,8945,9212,9420,10973,64399,195814	ACVR2A,CD74,EFNB2,EGR1,ESR1,F2RL1,GOLGB1,HIF1A,IL15,MEF2C,NF2,NGFR,NPR3,DCHS1,TRIM24,BTRC,AURKB,CYP7B1,ASCC3,HHIP,SDR16C5
15_Member	GO Biological Processes	GO:0050673	epithelial cell proliferation	-2.80502	-0.44745	8/164	92,1948,2099,4208,8805,8945,9420,195814	ACVR2A,EFNB2,ESR1,MEF2C,TRIM24,BTRC,CYP7B1,SDR16C5
15_Member	GO Biological Processes	GO:0060562	epithelial tube morphogenesis	-2.48879	-0.328451	11/314	1948,2099,3091,4208,5241,7408,8642,8945,64399,64478,388389	EFNB2,ESR1,HIF1A,MEF2C,PGR,VASP,DCHS1,BTRC,HHIP,CSMD1,CCDC103
15_Member	GO Biological Processes	GO:0035239	tube morphogenesis	-2.42427	-0.300789	18/670	800,1948,2099,3091,3209,3678,4208,5140,5241,5316,7408,7423,8642,8945,57007,64399,64478,388389	CALD1,EFNB2,ESR1,HIF1A,HOXA13,ITGA5,MEF2C,PDE3B,PGR,PKNOX1,VASP,VEGFB,DCHS1,BTRC,ACKR3,HHIP,CSMD1,CCDC103
16_Summary	GO Biological Processes	GO:0060745	mammary gland branching involved in pregnancy	-4.11533	-1.2137	3/7	2099,5241,64478,8945,3091,3209,9420,92,361,3678,5021,23633,490,799,3417,7054,140880,8642,64399,9971,3973,7253,2001	ESR1,PGR,CSMD1,BTRC,HIF1A,HOXA13,CYP7B1,ACVR2A,AQP4,ITGA5,OXTR,KPNA6,ATP2B1,CALCR,IDH1,TH,CST11,DCHS1,HHIP,NR1H4,LHCGR,TSHR,ELF5
16_Member	GO Biological Processes	GO:0060745	mammary gland branching involved in pregnancy	-4.11533	-1.2137	3/7	2099,5241,64478	ESR1,PGR,CSMD1
16_Member	GO Biological Processes	GO:0060444	branching involved in mammary gland duct morphogenesis	-3.7428	-0.948957	4/22	2099,5241,8945,64478	ESR1,PGR,BTRC,CSMD1
16_Member	GO Biological Processes	GO:0060603	mammary gland duct morphogenesis	-3.20534	-0.676096	4/30	2099,5241,8945,64478	ESR1,PGR,BTRC,CSMD1
16_Member	GO Biological Processes	GO:0061180	mammary gland epithelium development	-2.96366	-0.539145	5/59	2099,3091,5241,8945,64478	ESR1,HIF1A,PGR,BTRC,CSMD1
16_Member	GO Biological Processes	GO:0022612	gland morphogenesis	-2.60583	-0.364244	6/103	2099,3209,5241,8945,9420,64478	ESR1,HOXA13,PGR,BTRC,CYP7B1,CSMD1
16_Member	GO Biological Processes	GO:0060443	mammary gland morphogenesis	-2.53745	-0.331678	4/45	2099,5241,8945,64478	ESR1,PGR,BTRC,CSMD1
16_Member	GO Biological Processes	GO:0060740	prostate gland epithelium morphogenesis	-2.47925	-0.328451	3/23	2099,3209,9420	ESR1,HOXA13,CYP7B1
16_Member	GO Biological Processes	GO:0060512	prostate gland morphogenesis	-2.3742	-0.28353	3/25	2099,3209,9420	ESR1,HOXA13,CYP7B1
16_Member	GO Biological Processes	GO:0044703	multi-organism reproductive process	-2.35647	-0.274846	8/194	92,361,2099,3678,5021,5241,23633,64478	ACVR2A,AQP4,ESR1,ITGA5,OXTR,PGR,KPNA6,CSMD1
16_Member	GO Biological Processes	GO:0048545	response to steroid hormone	-2.33566	-0.261806	10/283	361,490,799,2099,3417,5021,5241,7054,9420,140880	AQP4,ATP2B1,CALCR,ESR1,IDH1,OXTR,PGR,TH,CYP7B1,CST11
16_Member	GO Biological Processes	GO:0044706	multi-multicellular organism process	-2.23998	-0.227644	8/203	92,361,2099,3678,5021,5241,23633,64478	ACVR2A,AQP4,ESR1,ITGA5,OXTR,PGR,KPNA6,CSMD1
16_Member	GO Biological Processes	GO:0030518	intracellular steroid hormone receptor signaling pathway	-2.19478	-0.207721	4/56	2099,5241,9420,140880	ESR1,PGR,CYP7B1,CST11
16_Member	GO Biological Processes	GO:0061138	morphogenesis of a branching epithelium	-2.18854	-0.207105	7/165	2099,3209,5241,8642,8945,64399,64478	ESR1,HOXA13,PGR,DCHS1,BTRC,HHIP,CSMD1
16_Member	Reactome Gene Sets	R-HSA-4090294	SUMOylation of intracellular receptors	-2.14849	-0.202148	3/30	2099,5241,9971	ESR1,PGR,NR1H4
16_Member	GO Biological Processes	GO:0009755	hormone-mediated signaling pathway	-2.1453	-0.202148	6/128	2099,3973,5241,7253,9420,140880	ESR1,LHCGR,PGR,TSHR,CYP7B1,CST11
16_Member	GO Biological Processes	GO:0030879	mammary gland development	-2.1453	-0.202148	6/128	2099,3091,5021,5241,8945,64478	ESR1,HIF1A,OXTR,PGR,BTRC,CSMD1
16_Member	GO Biological Processes	GO:0007565	female pregnancy	-2.06738	-0.184666	7/174	361,2099,3678,5021,5241,23633,64478	AQP4,ESR1,ITGA5,OXTR,PGR,KPNA6,CSMD1
16_Member	GO Biological Processes	GO:0060135	maternal process involved in female pregnancy	-2.06451	-0.184666	4/61	2099,5241,23633,64478	ESR1,PGR,KPNA6,CSMD1
16_Member	GO Biological Processes	GO:0001763	morphogenesis of a branching structure	-2.05444	-0.178409	7/175	2099,3209,5241,8642,8945,64399,64478	ESR1,HOXA13,PGR,DCHS1,BTRC,HHIP,CSMD1
16_Member	GO Biological Processes	GO:0008585	female gonad development	-2.04841	-0.178187	5/96	2099,3417,3973,5241,64478	ESR1,IDH1,LHCGR,PGR,CSMD1
16_Member	WikiPathways	WP2817	Mammary gland development pathway - Pregnancy and lactation (Stage 3 of 4)	-2.03276	-0.172524	3/33	2001,2099,5241	ELF5,ESR1,PGR
16_Member	GO Biological Processes	GO:0048754	branching morphogenesis of an epithelial tube	-2.00724	-0.160877	6/137	2099,5241,8642,8945,64399,64478	ESR1,PGR,DCHS1,BTRC,HHIP,CSMD1
17_Summary	GO Biological Processes	GO:0002752	cell surface pattern recognition receptor signaling pathway	-4.11533	-1.2137	3/7	2219,2220,2867,325,2159,5621,22918,4208,5284,5579,10384,11006,23547,51324,4589,5068,5968,51267,338872	FCN1,FCN2,FFAR2,APCS,F10,PRNP,CD93,MEF2C,PIGR,PRKCB,BTN3A3,LILRB4,LILRA4,SPG21,MUC7,REG3A,REG1B,CLEC1A,C1QTNF9
17_Member	GO Biological Processes	GO:0002752	cell surface pattern recognition receptor signaling pathway	-4.11533	-1.2137	3/7	2219,2220,2867	FCN1,FCN2,FFAR2
17_Member	WikiPathways	WP2806	Complement system	-2.73773	-0.418319	6/97	325,2159,2219,2220,5621,22918	APCS,F10,FCN1,FCN2,PRNP,CD93
17_Member	GO Biological Processes	GO:0002768	immune response-regulating cell surface receptor signaling pathway	-2.24225	-0.227644	10/292	2219,2220,2867,4208,5284,5579,10384,11006,23547,51324	FCN1,FCN2,FFAR2,MEF2C,PIGR,PRKCB,BTN3A3,LILRB4,LILRA4,SPG21
17_Member	Canonical Pathways	M5880	NABA ECM AFFILIATED	-2.12014	-0.198733	7/170	2219,2220,4589,5068,5968,51267,338872	FCN1,FCN2,MUC7,REG3A,REG1B,CLEC1A,C1QTNF9
17_Member	GO Biological Processes	GO:0002220	innate immune response activating cell surface receptor signaling pathway	-2.1085	-0.198733	3/31	2219,2220,2867	FCN1,FCN2,FFAR2
17_Member	GO Biological Processes	GO:0002758	innate immune response-activating signal transduction	-2.06995	-0.184666	3/32	2219,2220,2867	FCN1,FCN2,FFAR2
18_Summary	Reactome Gene Sets	R-HSA-9675108	Nervous system development	-4.01234	-1.14067	20/577	1211,1289,1948,2042,3678,3680,4099,4440,5621,5696,6125,6139,6158,6205,6217,6478,6921,7408,9826,27255,3843,5434,6729	CLTA,COL5A1,EFNB2,EPHA3,ITGA5,ITGA9,MAG,MSI1,PRNP,PSMB8,RPL5,RPL17,RPL28,RPS11,RPS16,SIAH2,ELOC,VASP,ARHGEF11,CNTN6,IPO5,POLR2E,SRP54
18_Member	Reactome Gene Sets	R-HSA-9675108	Nervous system development	-4.01234	-1.14067	20/577	1211,1289,1948,2042,3678,3680,4099,4440,5621,5696,6125,6139,6158,6205,6217,6478,6921,7408,9826,27255	CLTA,COL5A1,EFNB2,EPHA3,ITGA5,ITGA9,MAG,MSI1,PRNP,PSMB8,RPL5,RPL17,RPL28,RPS11,RPS16,SIAH2,ELOC,VASP,ARHGEF11,CNTN6
18_Member	Reactome Gene Sets	R-HSA-422475	Axon guidance	-3.80138	-0.971101	19/552	1211,1289,1948,2042,3678,3680,4440,5621,5696,6125,6139,6158,6205,6217,6478,6921,7408,9826,27255	CLTA,COL5A1,EFNB2,EPHA3,ITGA5,ITGA9,MSI1,PRNP,PSMB8,RPL5,RPL17,RPL28,RPS11,RPS16,SIAH2,ELOC,VASP,ARHGEF11,CNTN6
18_Member	Reactome Gene Sets	R-HSA-168255	Influenza Infection	-2.94339	-0.525286	8/156	1211,3843,5434,6125,6139,6158,6205,6217	CLTA,IPO5,POLR2E,RPL5,RPL17,RPL28,RPS11,RPS16
18_Member	Reactome Gene Sets	R-HSA-9010553	Regulation of expression of SLITs and ROBOs	-2.69102	-0.399132	8/171	4440,5696,6125,6139,6158,6205,6217,6921	MSI1,PSMB8,RPL5,RPL17,RPL28,RPS11,RPS16,ELOC
18_Member	Reactome Gene Sets	R-HSA-168273	Influenza Viral RNA Transcription and Replication	-2.66651	-0.389604	7/135	3843,5434,6125,6139,6158,6205,6217	IPO5,POLR2E,RPL5,RPL17,RPL28,RPS11,RPS16
18_Member	Reactome Gene Sets	R-HSA-376176	Signaling by ROBO receptors	-2.59054	-0.361827	9/218	4440,5696,6125,6139,6158,6205,6217,6921,7408	MSI1,PSMB8,RPL5,RPL17,RPL28,RPS11,RPS16,ELOC,VASP
18_Member	Reactome Gene Sets	R-HSA-1799339	SRP-dependent cotranslational protein targeting to membrane	-2.42502	-0.300789	6/112	6125,6139,6158,6205,6217,6729	RPL5,RPL17,RPL28,RPS11,RPS16,SRP54
18_Member	CORUM	CORUM:306	Ribosome, cytoplasmic	-2.37983	-0.28353	5/80	6125,6139,6158,6205,6217	RPL5,RPL17,RPL28,RPS11,RPS16
18_Member	WikiPathways	WP477	Cytoplasmic ribosomal proteins	-2.20473	-0.211963	5/88	6125,6139,6158,6205,6217	RPL5,RPL17,RPL28,RPS11,RPS16
18_Member	Reactome Gene Sets	R-HSA-156902	Peptide chain elongation	-2.18423	-0.20651	5/89	6125,6139,6158,6205,6217	RPL5,RPL17,RPL28,RPS11,RPS16
18_Member	Reactome Gene Sets	R-HSA-192823	Viral mRNA Translation	-2.18423	-0.20651	5/89	6125,6139,6158,6205,6217	RPL5,RPL17,RPL28,RPS11,RPS16
18_Member	Reactome Gene Sets	R-HSA-156842	Eukaryotic Translation Elongation	-2.10504	-0.198733	5/93	6125,6139,6158,6205,6217	RPL5,RPL17,RPL28,RPS11,RPS16
18_Member	Reactome Gene Sets	R-HSA-2408557	Selenocysteine synthesis	-2.10504	-0.198733	5/93	6125,6139,6158,6205,6217	RPL5,RPL17,RPL28,RPS11,RPS16
18_Member	Reactome Gene Sets	R-HSA-72764	Eukaryotic Translation Termination	-2.10504	-0.198733	5/93	6125,6139,6158,6205,6217	RPL5,RPL17,RPL28,RPS11,RPS16
18_Member	Reactome Gene Sets	R-HSA-975956	Nonsense Mediated Decay (NMD) independent of the Exon Junction Complex (EJC)	-2.06704	-0.184666	5/95	6125,6139,6158,6205,6217	RPL5,RPL17,RPL28,RPS11,RPS16
19_Summary	GO Biological Processes	GO:0045216	cell-cell junction organization	-3.94684	-1.08941	10/174	1948,2150,4771,7082,8642,8777,9071,9073,9971,286676,913,3996,7408,140465,3678,5621,5792,8496,9378	EFNB2,F2RL1,NF2,TJP1,DCHS1,MPDZ,CLDN10,CLDN8,NR1H4,ILDR1,CD1E,LLGL1,VASP,MYL6B,ITGA5,PRNP,PTPRF,PPFIBP1,NRXN1
19_Member	GO Biological Processes	GO:0045216	cell-cell junction organization	-3.94684	-1.08941	10/174	1948,2150,4771,7082,8642,8777,9071,9073,9971,286676	EFNB2,F2RL1,NF2,TJP1,DCHS1,MPDZ,CLDN10,CLDN8,NR1H4,ILDR1
19_Member	KEGG Pathway	hsa04530	Tight junction	-3.36379	-0.722566	9/169	913,3996,4771,7082,7408,8777,9071,9073,140465	CD1E,LLGL1,NF2,TJP1,VASP,MPDZ,CLDN10,CLDN8,MYL6B
19_Member	GO Biological Processes	GO:0007043	cell-cell junction assembly	-2.87779	-0.49279	7/124	7082,8642,8777,9071,9073,9971,286676	TJP1,DCHS1,MPDZ,CLDN10,CLDN8,NR1H4,ILDR1
19_Member	GO Biological Processes	GO:0034330	cell junction organization	-2.62964	-0.377763	15/489	1948,2150,3678,4771,5621,5792,7082,8496,8642,8777,9071,9073,9378,9971,286676	EFNB2,F2RL1,ITGA5,NF2,PRNP,PTPRF,TJP1,PPFIBP1,DCHS1,MPDZ,CLDN10,CLDN8,NRXN1,NR1H4,ILDR1
19_Member	GO Biological Processes	GO:0034329	cell junction assembly	-2.47859	-0.328451	10/270	1948,3678,7082,8642,8777,9071,9073,9378,9971,286676	EFNB2,ITGA5,TJP1,DCHS1,MPDZ,CLDN10,CLDN8,NRXN1,NR1H4,ILDR1
19_Member	GO Biological Processes	GO:0120192	tight junction assembly	-2.19478	-0.207721	4/56	8777,9071,9073,286676	MPDZ,CLDN10,CLDN8,ILDR1
19_Member	GO Biological Processes	GO:0120193	tight junction organization	-2.11503	-0.198733	4/59	8777,9071,9073,286676	MPDZ,CLDN10,CLDN8,ILDR1
20_Summary	GO Biological Processes	GO:0032963	collagen metabolic process	-3.77641	-0.959102	6/62	1278,1289,1514,3091,9509,118856,1301,1462,3678,3680,3682,9378,90187,147968,5867,6457	COL1A2,COL5A1,CTSL,HIF1A,ADAMTS2,MMP21,COL11A1,VCAN,ITGA5,ITGA9,ITGAE,NRXN1,EMILIN3,CAPN12,RAB4A,SH3GL3
20_Member	GO Biological Processes	GO:0032963	collagen metabolic process	-3.77641	-0.959102	6/62	1278,1289,1514,3091,9509,118856	COL1A2,COL5A1,CTSL,HIF1A,ADAMTS2,MMP21
20_Member	Reactome Gene Sets	R-HSA-1474244	Extracellular matrix organization	-3.15479	-0.651097	12/300	1278,1289,1301,1462,1514,3678,3680,3682,9378,9509,90187,147968	COL1A2,COL5A1,COL11A1,VCAN,CTSL,ITGA5,ITGA9,ITGAE,NRXN1,ADAMTS2,EMILIN3,CAPN12
20_Member	Canonical Pathways	M18	PID INTEGRIN1 PATHWAY	-2.7446	-0.419752	5/66	1278,1289,1301,3678,3680	COL1A2,COL5A1,COL11A1,ITGA5,ITGA9
20_Member	Reactome Gene Sets	R-HSA-6806834	Signaling by MET	-2.40322	-0.28919	5/79	1278,1289,1301,5867,6457	COL1A2,COL5A1,COL11A1,RAB4A,SH3GL3
20_Member	Reactome Gene Sets	R-HSA-216083	Integrin cell surface interactions	-2.26799	-0.237353	5/85	1278,1289,3678,3680,3682	COL1A2,COL5A1,ITGA5,ITGA9,ITGAE
20_Member	Reactome Gene Sets	R-HSA-1474290	Collagen formation	-2.16402	-0.202148	5/90	1278,1289,1301,1514,9509	COL1A2,COL5A1,COL11A1,CTSL,ADAMTS2
20_Member	Reactome Gene Sets	R-HSA-8874081	MET activates PTK2 signaling	-2.14849	-0.202148	3/30	1278,1289,1301	COL1A2,COL5A1,COL11A1
20_Member	GO Biological Processes	GO:0030199	collagen fibril organization	-2.14106	-0.202148	4/58	1278,1289,1301,9509	COL1A2,COL5A1,COL11A1,ADAMTS2
20_Member	Reactome Gene Sets	R-HSA-3000171	Non-integrin membrane-ECM interactions	-2.11503	-0.198733	4/59	1278,1289,1301,9378	COL1A2,COL5A1,COL11A1,NRXN1
20_Member	Reactome Gene Sets	R-HSA-2022090	Assembly of collagen fibrils and other multimeric structures	-2.06451	-0.184666	4/61	1278,1289,1301,1514	COL1A2,COL5A1,COL11A1,CTSL
