# Supplementary material for: Identification of DNA methylation characteristics associated with metastasis and prognosis in colorectal cancer
Source: BMC Med Genomics. 2024 May 10;17:127. doi: 10.1186/s12920-024-01898-4 (PMC11088068; doi:10.1186/s12920-024-01898-4)
Supplement: Supplementary file 4 — Supplementary Material 4. [file 12920_2024_1898_MOESM4_ESM.txt]

id	HR	HR.95L	HR.95H	pvalue	km
cg04660698	1.42E-09	8.97E-18	0.224006931	0.034405496	5.25E-06
cg24959428	0.107211714	0.025706403	0.447139638	0.002179348	0.000148291
cg01184522	8.325682317	1.78105058	38.91915637	0.007069494	0.000163365
cg13059335	0.01358106	0.000463639	0.397820336	0.012599749	0.00032889
cg02789485	6.789797881	1.925957513	23.93684957	0.002887247	0.000419828
cg26738080	0.113961955	0.014855861	0.874222433	0.036683334	0.000465337
cg26966384	24.37188089	1.43E-07	4157788558	0.7412438	0.000497862
cg23641145	1.597523173	0.275927574	9.249094777	0.601081847	0.000552962
cg00250430	0.321736047	0.148503618	0.697047556	0.004041606	0.000611697
cg26451923	30541.87782	0.886203658	1052586832	0.05270862	0.000871142
cg16279786	0.035917807	0.003345806	0.385583845	0.006015944	0.000976155
cg26069252	5.88E-10	1.69E-20	20.49058093	0.086140337	0.001138727
cg12818699	0.446038765	0.115637343	1.720469999	0.241126286	0.001211306
cg17703554	0.62362015	0.202158526	1.923748157	0.411305343	0.001377788
cg08022502	9.085992193	1.153479691	71.57061784	0.036121825	0.001740627
cg22464182	0.000370873	2.78E-08	4.945414872	0.10307683	0.002001193
cg21686523	6.43E-06	1.39E-12	29.68981189	0.126791724	0.002019359
cg16540704	0.096724739	0.004107157	2.277895956	0.147279139	0.002226518
cg05440289	0.491055863	0.163884911	1.471373168	0.204009483	0.002546238
cg00047469	5.15E-08	1.09E-15	2.437625206	0.062724246	0.002729677
cg25013053	2.480416084	0.556175059	11.06209969	0.233700705	0.003193856
cg25201363	0.280308291	0.060253398	1.304038285	0.104906583	0.003747216
cg20902737	0.05664031	1.89E-06	1694.03139	0.585059126	0.004043705
cg18884741	2.726638094	0.742429802	10.01381583	0.130724714	0.004084146
cg09761310	66250521.91	0.006755657	6.50E+17	0.124974138	0.004108441
cg16343696	1.81E-16	3.93E-33	8.311604635	0.064056455	0.004286045
cg16396417	3969.025117	2.289445041	6880776.823	0.029432487	0.004478874
cg11628034	0.007348482	1.43E-07	378.9179807	0.374813497	0.004532834
cg23239396	0.377689579	0.110956915	1.285628905	0.119244678	0.00463499
cg26864061	30.31933184	3.02E-05	30390637.44	0.628430415	0.004650852
cg08268099	2.424751111	0.537233858	10.94387083	0.249355339	0.004855476
cg17711870	34.84349615	0.313164506	3876.777862	0.139669705	0.004991884
cg15736165	0.301803013	0.093401002	0.975204298	0.045293126	0.005043841
cg02398725	1.44E-05	8.16E-15	25400.90377	0.304754236	0.005308574
cg16890093	2.160610455	0.497422818	9.384847998	0.303914986	0.005576685
cg11759378	0.435509393	0.144093138	1.31629052	0.14075661	0.005619678
cg11128808	0.243748011	0.045699987	1.300068033	0.098386561	0.005762078
cg02441831	68.31719648	2.23E-19	2.09E+22	0.860675853	0.00643674
cg09868597	0.000134193	3.22E-10	55.92126597	0.176861001	0.006480816
cg13445358	4633.667925	2.167160354	9907378.752	0.030954278	0.00684759
cg04525496	0.334694582	0.117363408	0.954475208	0.040647499	0.00706671
cg14550066	0.122969783	0.021865425	0.691574365	0.017383799	0.007466413
cg06422693	24.5165108	0.035624935	16871.87065	0.337216184	0.007517439
cg11706111	0.328419518	0.083482754	1.291995951	0.111079454	0.007540143
cg19789505	0.562073132	0.117954824	2.678366127	0.469546439	0.008756482
cg04605667	1.31E-06	8.20E-14	21.08262362	0.109638393	0.00880746
cg27285720	4.53051961	0.993495956	20.65998136	0.050993398	0.009201991
cg17328659	7.363412707	1.289631512	42.04289844	0.024696393	0.009331301
cg14925024	0.277899842	0.065516477	1.178761816	0.082408039	0.009446755
cg20043466	0.000825148	1.27E-08	53.56970381	0.209181674	0.009605672
cg02629761	5.643901889	0.000693485	45932.6872	0.70640277	0.010022822
cg09528351	0.34580042	0.089332164	1.338576437	0.124122748	0.010425406
cg02105856	2.543296342	0.906416429	7.136186054	0.076178142	0.010767559
cg03361068	0.290869079	0.090995144	0.929772925	0.037271744	0.010882977
cg26490839	0.002893139	3.04E-07	27.49749279	0.211004003	0.0109003
cg05127380	4.15E+18	0.018171733	9.48E+38	0.073069983	0.011223268
cg15993674	3.559333036	1.230032877	10.2996041	0.019187144	0.011464819
cg17018527	0.333168474	0.082354677	1.347843701	0.123231758	0.011619666
cg12351433	0.489560887	0.169312619	1.415546365	0.187347645	0.011816423
cg07050831	11.80460837	0.002113742	65925.146	0.574958421	0.011847771
cg23640092	2.89E-09	3.26E-21	2565.34122	0.161301459	0.011986609
cg08453096	0.121338852	0.013843102	1.06357069	0.056868772	0.012107959
cg04711324	0.297116727	0.077760296	1.135262524	0.075984839	0.01224151
cg14365123	0.256711708	0.033186311	1.985785669	0.192664292	0.012259469
cg04762213	0.001710132	1.44E-06	2.026568006	0.077671755	0.012296725
cg13749822	0.385535609	0.143077489	1.038861576	0.059486618	0.012338934
cg10182321	0.461345604	0.116594171	1.825475184	0.270303786	0.012390521
cg17725461	5.23E-08	3.19E-16	8.575461711	0.082336034	0.012455304
cg01510051	0.24207446	0.044889373	1.305432455	0.098954434	0.012910924
cg24441911	0.003475274	2.89E-05	0.418414883	0.020535674	0.013002164
cg23865067	7.342219211	5.86E-07	92069997.19	0.811051081	0.013014228
cg08896053	0.501644708	0.186533095	1.349076492	0.171702472	0.013262148
cg17561452	0.14878417	0.016730201	1.323159792	0.087485492	0.01333273
cg08398233	4.464721263	0.275508413	72.35254907	0.292415984	0.013559956
cg05714729	0.312484977	0.031378343	3.111918925	0.321244859	0.014196347
cg26256793	0.22827357	0.024344976	2.140434363	0.195816143	0.014295454
cg07495664	1.996294218	0.088691249	44.93330128	0.663476681	0.014485863
cg13108181	1.072487144	0.44943204	2.559293889	0.874693836	0.01449239
cg20541456	3.956712749	0.906547546	17.26944807	0.067330184	0.015392407
cg05570980	0.166082074	0.000595518	46.31809078	0.532038995	0.015592156
cg03469082	0.482886379	0.089790033	2.596939179	0.396369802	0.01562714
cg03100196	0.1052967	1.07E-05	1036.595679	0.631352325	0.015683882
cg19248557	3.518576218	0.700179987	17.68170876	0.126692785	0.016181629
cg01269795	3.475823114	0.685153181	17.63305878	0.132680889	0.016830697
cg14944362	0.419481754	0.125151054	1.40602045	0.159200662	0.016906474
cg27341860	0.496937304	0.107308058	2.301287412	0.371217727	0.01733131
cg17417191	8.551724762	0.069912605	1046.048794	0.38151376	0.017893977
cg20576002	0.391196268	0.112639365	1.358623789	0.139541269	0.018736181
cg04086012	1.778035556	0.463501015	6.820719561	0.401478188	0.01875296
cg12736438	0.001712915	5.51E-09	532.0936781	0.323560071	0.019125938
cg16377872	0.467580963	0.15452468	1.414867562	0.178414835	0.019517339
cg23900225	0.274393359	0.066762058	1.127762053	0.072935045	0.019829286
cg16770799	0.435568845	0.184831466	1.026449786	0.057397192	0.019990249
cg07475247	0.618108569	6.26E-06	61068.75293	0.934656953	0.020189186
cg14672680	0.166155232	0.035603466	0.775417796	0.022396246	0.020374303
cg18401406	0.4159368	0.068946488	2.509241969	0.338735651	0.020528794
cg18462653	3.004538778	0.718430089	12.56524944	0.131815771	0.020626014
cg16474696	2.269728055	0.757301076	6.802664893	0.143308967	0.021130572
cg21710060	0.098844093	0.001069873	9.132067994	0.316267247	0.02125114
cg24324379	76598.96251	0.000158752	3.70E+13	0.270277465	0.021712513
cg02507175	134.5762961	3.90E-05	464277805.4	0.523316439	0.021910741
cg04418492	0.3699275	0.106830277	1.280969767	0.1165951	0.021941129
cg24023606	22.01204491	6.70E-05	7229674.246	0.63333432	0.02201091
cg14700821	4613775.664	9.58E-07	2.22E+19	0.303083028	0.022227066
cg00655307	0.413258943	0.118742944	1.438257699	0.164895595	0.02227725
cg18482268	0.34064104	0.113140863	1.025591598	0.055488851	0.022352721
cg10289190	0.007027256	7.77E-10	63537.92911	0.544062702	0.022482627
cg02805028	0.366797155	0.035580368	3.78130303	0.399466529	0.022781079
cg15534366	0.631022968	0.166711931	2.388491232	0.497807824	0.022781988
cg19110355	0.000139665	2.27E-10	86.11885669	0.191920725	0.022943879
cg23637791	3.628727972	0.000613798	21452.78217	0.77114758	0.023030451
cg07190485	0.685030358	0.294104944	1.595575327	0.380543046	0.024046063
cg12341414	1.22E-06	2.36E-13	6.364344858	0.084457511	0.024066405
cg07770222	0.566115748	0.194046702	1.651597461	0.297643144	0.024389857
cg23087084	6.65E-10	5.93E-25	746371.1841	0.232040144	0.024523154
cg11154542	0.422227756	0.113421659	1.571801009	0.198564923	0.024592634
cg24110916	3.430233062	3.98E-05	295615.1653	0.831647137	0.024658498
cg22215728	1.576387196	0.107604175	23.09386778	0.739659114	0.024925918
cg15976539	0.55959715	0.138686803	2.25795796	0.41469915	0.025109142
cg14143055	0.116642149	0.001160453	11.72420505	0.361007358	0.025359376
cg19510180	2.239994021	0.558316584	8.986967892	0.25523099	0.025538834
cg19928046	2.842910609	0.16090166	50.23031296	0.475794146	0.025671832
cg25577842	0.40745698	0.125148341	1.326595222	0.136035967	0.026491454
cg09501516	0.269759747	0.043239817	1.682947023	0.160711221	0.026534362
cg25017304	4802.853556	0.011548564	1997426092	0.199089225	0.026978715
cg27566805	0.497743104	0.102910881	2.407405276	0.385654582	0.02711303
cg09411212	0.662917516	0.067342525	6.525737359	0.724583739	0.027146935
cg19585196	1.19E-06	4.96E-16	2868.594039	0.215882423	0.028212574
cg22209624	0.671452498	0.016671698	27.04274381	0.832701894	0.029080992
cg02005755	0.335796495	0.085003129	1.326531002	0.119508994	0.029367934
cg21974766	19.26670642	0.087138009	4259.977716	0.282808125	0.029657916
cg11241627	0.429330852	0.13447884	1.370661584	0.153403225	0.030245373
cg07395788	0.000191281	5.35E-21	6.84E+12	0.659751368	0.030435091
cg20648108	41.32384751	1.29E-09	1.33E+12	0.763036473	0.030648433
cg23719367	0.071964728	0.001461367	3.543889619	0.185636731	0.031156776
cg23588553	2.22E-07	1.62E-16	303.6300755	0.153444677	0.031265002
cg16826286	2.08567066	0.437160695	9.950624911	0.356500388	0.031519862
cg21605986	0.241182722	0.002104619	27.63878471	0.556602168	0.031545042
cg13354523	0.438124073	0.096361898	1.991997943	0.285491752	0.031549472
cg11009596	0.001623672	1.68E-10	15718.34186	0.433849362	0.031731538
cg07005767	0.480457843	0.095993892	2.404733613	0.372340097	0.032271171
cg07678643	0.000334894	7.19E-12	15604.0202	0.374429915	0.03238957
cg13968061	0.609949788	0.234257823	1.588159316	0.311275038	0.032722079
cg26530497	0.310268816	0.007444584	12.93111083	0.538580048	0.032905489
cg09829319	0.613383953	0.243646576	1.544203413	0.299470045	0.033368372
cg19384697	3.679906733	0.18677249	72.503791	0.391610215	0.033433123
cg01668383	0.552117791	0.131905174	2.311009089	0.416117042	0.033796438
cg12588301	0.544680264	0.055100475	5.384283689	0.603231698	0.035159124
cg11830061	0.595159487	0.093797148	3.776392188	0.582006195	0.035304239
cg00209951	0.527517542	0.105296407	2.642775416	0.436616954	0.035868209
cg19857457	0.095257798	0.00113643	7.984695905	0.298092133	0.036047752
cg22068211	0.575857044	0.108775292	3.048590614	0.516303999	0.036679747
cg25546588	441774.6325	2.960603362	65920625645	0.032473442	0.036718975
cg19226099	0.388942553	0.0922468	1.639908475	0.198362427	0.036854377
cg12348970	1.236183121	0.478155626	3.195923303	0.661741189	0.037176349
cg01403114	2.531430186	0.004140061	1547.836704	0.776614813	0.037848736
cg20951821	1.664117777	2.59E-07	10689596.73	0.949225786	0.038495235
cg20588045	0.604832653	0.162604415	2.249770019	0.453138677	0.038656542
cg15182360	0.43288733	0.125799924	1.489598995	0.184201586	0.039109898
cg17980508	0.554232095	0.127276301	2.413436064	0.431734539	0.039452132
cg15401952	0.075471627	0.002445312	2.329341645	0.139750047	0.039997027
cg22610305	513.5648054	0.009086235	29027294.04	0.26359424	0.040111012
cg08647727	85.69076194	0.0346994	211614.8002	0.264128773	0.040123118
cg16290737	0.51775658	0.181923659	1.473540477	0.21738696	0.04063454
cg21332946	275119.4137	6.09E-06	1.24E+16	0.317035338	0.041081411
cg26904212	23.06244906	4.85E-07	1097543016	0.727892035	0.041152294
cg24642468	0.777871142	0.202349014	2.990296334	0.714648547	0.041845639
cg22268164	0.81106208	0.310999526	2.115185531	0.66851698	0.042301485
cg20461541	262547.4426	8.62E-07	7.99E+16	0.355004432	0.04243031
cg13233799	0.020091543	1.44E-11	27978338.94	0.716046954	0.042437805
cg24171152	0.000515064	5.83E-10	455.1579157	0.278451033	0.042519253
cg03548857	1.972607702	0.611455215	6.363804009	0.255616777	0.042772835
cg03101664	4.520890562	0.396705702	51.52043787	0.224273192	0.043307587
cg11063110	0.397031	0.125024036	1.26082648	0.117151648	0.044181256
cg00757070	3.903383478	0.477938908	31.87939363	0.20374269	0.044394229
cg15749322	3.003403181	0.01237894	728.6916944	0.694682483	0.046112315
cg11868029	0.110944629	3.84E-11	320532367.2	0.843183529	0.046447815
cg09299388	0.638540534	0.224223981	1.818422869	0.400861273	0.047279163
cg16992787	0.560035198	0.156645915	2.002218976	0.372442686	0.047648172
cg07054788	106555.0708	0.000644594	1.76E+13	0.230521464	0.047735943
cg23309825	0.405518981	7.99E-05	2057.60045	0.835740814	0.047781366
cg25478603	0.003035964	1.46E-08	632.4294777	0.35352072	0.04816853
cg21023001	0.735506786	0.073164177	7.39392217	0.794178623	0.049053818
cg02309431	0.477527859	0.077796805	2.931133961	0.424651466	0.049364435
cg01190915	11.65067896	0.032024074	4238.633671	0.41442503	0.049978768
