# Supplementary material for: Identification of DNA methylation characteristics associated with metastasis and prognosis in colorectal cancer
Source: BMC Med Genomics. 2024 May 10;17:127. doi: 10.1186/s12920-024-01898-4 (PMC11088068; doi:10.1186/s12920-024-01898-4)
Supplement: Supplementary file 7 — Supplementary Material 7. [file 12920_2024_1898_MOESM7_ESM.txt]

id	HR	HR.95L	HR.95H	pvalue
Stage	0.635273714349536	0.326647633991048	1.23549859281857	0.181273289853619
T	1.79093797985311	1.03847588331091	3.088621410691	0.0361051282430729
M	6.92869052554383	2.33694227557831	20.5425495102916	0.000481663266150515
N	1.14656710609811	0.711380406309479	1.84797910812051	0.574380304358059
riskScore	2.91435446848251	1.93796643762759	4.38266721396963	2.77239298604618e-07
